# Supplementary material for: A Novel Unsupervised Method to Identify Genes Important in the Anti-viral Response: Application to Interferon/Ribavirin in Hepatitis C Patients
Source: PLoS One. 2007 Jul 4;2(7):e584. doi: 10.1371/journal.pone.0000584 (PMC1978073; doi:10.1371/journal.pone.0000584)
Supplement: Table S1 — Contains 166 gene-days of 37 viral titer linked genes (probe sets). Not less than 3 gene-days of the gene have component PC2 values more than 5 (these gene-days are pink dots of the Fig. 4). The component PC2 is PCA second component after multidimensional scaling of 8 variables: correlation coefficients in the space of (52*51)/2 dimensions between Gcov_MVcov, GDcov_MVcov, Gcov_VTcov, GDcov_VTcov, Geu_MVeu, GDeu_MVeu, Geu_VTeu, GDeu_VTeu for all gene-days. Columns of the Table S1 are as follows: SID - Affymetrix probe set ID; DAY - day of the treatment; Static_CA_1013 - log-transformed and day0 normalized gene expression values [(Ln(di)- Ln(d0))] for a patient 1013. The response based classification of the patient and her/his race are identified in the patient's name; Slow_CA_1016; Rapid_AA_1018; .................. - 52 patients of the study; VTeu_Geu - the following 8 columns are correlations between corresponding vectors in the space of (52*51)/2 dimensions. These correlations are 8 initial variables for the multidimensional scaling procedure; VTeu_GDeu; MVeu_Geu; MVeu_GDeu; VTcov_Gcov; VTcov_GDcov; MVcov_Gcov; MVcov_GDcov; GENE_SYMBOL - the following are gene names and descriptions; LOCUSLINK; UNIGENE; GENBANK; GENE; SOURCE_ID; DESCRIPTION; PC1 - the multidimensional scaling first component; PC2 - the multidimensional scaling second component. (0.23 MB XLS) [file pone.0000584.s001.xls]

## Sheet: Table1
GENE_SYMBOL	LOCUSLINK	UNIGENE	GENBANK	SOURCE_ID	DESCRIPTION	VTeu_Geu	MVeu_Geu	VTcov_Gcov	MVcov_Gcov
OAS2	4939	Hs.414332	NM_016817.1	204972_at	2'-5'-oligoadenylate synthetase 2, 69/71kDa	0.153095	0.306001	0.365625	0.165716
OASL	8638	Hs.118633	CB125965	205660_at	2'-5'-oligoadenylate synthetase-like	0.270962	0.0667871	0.348591	0.179015
IFRG28	64108	Hs.43388	AA970212	219684_at	28kD interferon responsive protein	0.19781	-0.0904234	0.426428	0.273942
BLZF1	8548	Hs.494326	U79751	32088_at	Basic leucine zipper nuclear factor 1 (JEM-1)	0.225575	-0.0407034	0.329362	0.216776
DDX58	23586	Hs.438386	NM_014314.1	218943_s_at	DEAD (Asp-Glu-Ala-Asp) box polypeptide 58	0.186095	0.0784349	0.333733	0.32172
DNAPTP6	26010	Hs.230767	AK002064.1	222154_s_at	DNA polymerase-transactivated protein 6	0.184548	0.00189798	0.294457	0.354714
EPHB2	2048	Hs.523329	AI038197	209589_s_at	EPH receptor B2	0.221637	0.02487	0.385307	0.161302
EIF3S6IP	51386	Hs.446852	AA862804	217719_at	Eukaryotic translation initiation factor 3, subunit 6 interacting protein	0.169048	-0.0402283	0.308693	0.104507
HERC5	51191	Hs.26663	AA905126	219863_at	Hect domain and RLD 5	0.248428	-0.02262	0.360486	0.278526
HERC6	55008	Hs.435365	NM_017912.1	219352_at	hect domain and RLD 6	0.196747	-0.0559056	0.288875	0.278099
FLJ20035	55601	Hs.481141	AI093428	218986_s_at	Hypothetical protein FLJ20035	0.181085	-0.0210426	0.289556	0.278877
FLJ38348	253635	Hs.546523	AV755522	213294_at	Hypothetical protein FLJ38348	0.198994	0.0677917	0.310583	0.360725
IFIH1	64135	Hs.389539	NM_022168.1	219209_at	interferon induced with helicase C domain 1	0.225144	0.0852355	0.347274	0.388241
IRF7	3665	Hs.166120	AA991566	208436_s_at	Interferon regulatory factor 7	0.291101	0.264843	0.38208	0.165179
G1P2	9636	Hs.458485	NM_005101.1	205483_s_at	Interferon, alpha-inducible protein (clone IFI-15K)	0.28668	0.102641	0.354127	0.181231
G1P3	2537	Hs.287721	NM_022873.1	204415_at	interferon, alpha-inducible protein (clone IFI-6-16)	0.214768	0.0831713	0.325464	0.150137
IFI27	3429	Hs.532634	AA991433	202411_at	Interferon, alpha-inducible protein 27	0.103893	0.0374697	0.296499	0.187788
IFI44L	10964	Hs.389724	NM_006820.1	204439_at	Interferon-induced protein 44	0.220761	-0.038421	0.320432	0.198946
IFI44	10561	Hs.82316	BE049439	214059_at	Interferon-induced protein 44	0.259608	-0.00110288	0.372239	0.270638
IFI44	10561	Hs.82316	AA975121	214453_s_at	Interferon-induced protein 44	0.263779	-0.00248616	0.335922	0.28402
IFIT1	3434	Hs.20315	AA975472	203153_at	Interferon-induced protein with tetratricopeptide repeats 1	0.155128	-0.0819693	0.399127	0.248516
IFIT3	3437	Hs.47338	AA991285	204747_at	Interferon-induced protein with tetratricopeptide repeats 3	0.222083	0.0048218	0.377144	0.1987
IFIT5	24138	Hs.252839	N47725	203595_s_at	Interferon-induced protein with tetratricopeptide repeats 5	0.135801	0.021686	0.344722	0.312565
LAMP3	27074	Hs.518448	BX116004	205569_at	Lysosomal-associated membrane protein 3	0.141054	0.00853967	0.288125	0.216184
MX1	4599	Hs.436836	NM_002462.1	202086_at	myxovirus (influenza virus) resistance 1, interferon-inducible protein p78 (mouse)	0.285683	0.0343304	0.365353	0.226748
MX2	4600	Hs.926	AI015252	204994_at	Myxovirus (influenza virus) resistance 2 (mouse)	0.293816	0.029037	0.376788	0.274603
PCTK3	5129	Hs.445402	BC000281.1	214797_s_at	PCTAIRE protein kinase 3	0.272702	0.101412	0.241791	0.0767267
PLSCR1	5359	Hs.130759	AI825926	202446_s_at	Phospholipid scramblase 1	0.140429	0.288577	0.264335	0.4138
RSAD2	91543	Hs.17518	AI337069	213797_at	Radical S-adenosyl methionine domain containing 2	0.265027	-0.0249058	0.369382	0.198282
RPL22	6146	Hs.515329	BE250348	221726_at	Ribosomal protein L22	0.043827	0.177023	0.344866	0.115148
SN	6614	Hs.31869	N53555	44673_at	Sialoadhesin	0.261316	0.0214276	0.358247	0.186633
SNF7DC2	51510	Hs.415534	NM_015961.1	218085_at	SNF7 domain containing 2	0.0921489	0.132028	0.295428	0.370929
SAMD4	23034	Hs.98259	AB028976.1	212845_at	Sterile alpha motif domain containing 4	0.189163	0.143885	0.289942	0.372177
TBX3	6926	Hs.129895	NM_006187.1	218400_at	T-box 3 (ulnar mammary syndrome)	0.285332	0.0236053	0.369415	0.219036
USP18	11274	Hs.38260	AA976038	219211_at	Ubiquitin specific protease 18	0.189176	-0.0591653	0.301951	0.313148
				201064_s_at	Poly(A) binding protein, cytoplasmic 4 (inducible form)	0.0501896	0.104433	0.31196	0.133658
				210705_s_at	tripartite motif-containing 5	0.105833	0.195424	0.312134	0.332102

## Sheet: Suppl_tab1_VT-linked
SID	DAY	Static_CA_1013	Slow_CA_1016	Rapid_AA_1018	Rapid_AA_1022	Static_CA_1024	Static_CA_1025	Static_AA_1030	Slow_CA_2002	Slow_CA_2007	Static_CA_2011	Rapid_CA_2016	Static_AA_2017	Static_CA_2020	Static_AA_2021	Static_CA_3007	Static_CA_3012	Slow_AA_3014	Rapid_CA_3018	Static_AA_3021	Static_CA_3027	Rapid_AA_4007	Rapid_AA_4034	Slow_AA_5002	Rapid_AA_5003	Rapid_CA_5004	Rapid_CA_5012	Rapid_AA_5021	Rapid_CA_5022	Rapid_AA_6001	Rapid_CA_6014	Slow_CA_6018	Slow_CA_6020	Static_CA_6021	Slow_CA_6030	Static_AA_6053	Rapid_AA_6067	Slow_AA_7005	Rapid_CA_7018	Slow_AA_7021	Slow_CA_7023	Slow_AA_7031	Rapid_AA_7032	Static_AA_7040	Static_CA_7046	Slow_AA_7052	Static_AA_8003	Rapid_CA_8005	Static_AA_8016
202086_at	1	1.35934	2.07658	2.1614	2.67251	0.937404	1.86167	1.01064	2.25062	1.07615	1.15877	2.267	1.91343	1.98712	2.19522	0.36592	2.26967	0.801471	1.98367	0.467403	1.80047	2.25448	2.27207	2.02061	2.01209	1.0227	2.48415	2.06447	1.43517	1.88338	1.54526	1.89517	2.25266	1.90532	1.88393	1.22627	2.08104	1.68502	1.08396	1.59004	2.08379	2.37623	2.46057	0.300762	1.82054	1.24525	1.16047	3.01405	1.72201
202086_at	2	1.3389	1.70301	2.24611	2.47749	0.460071	1.75584	1.08738	2.11998	1.10831	0.712624	2.1965	1.73788	1.48471	2.23424	0.440558	1.93549	0.836883	2.00581	0.646368	1.5406	2.11906	2.20872	1.84426	2.01295	0.997655	2.48772	2.10142	1.34501	1.61515	1.45013	1.75923	2.01683	2.1313	1.79662	1.04052	1.64548	1.46003	1.07287	1.08399	2.25013	2.35687	2.24666	0.431289	1.68969	1.11606	0.863092	2.62932	1.56829
202086_at	7	1.0974	1.7875	1.99879	2.32847	-0.00141321	1.68061	0.322906	1.31007	1.49234	0.89186	1.91584	1.38815	0.000593272	1.96089	0.272671	2.07322	0.919308	1.79438	-0.337399	0.275696	1.98195	2.04214	1.63399	2.04706	0.77157	2.06753	1.81519	-0.629099	1.71983	1.52107	1.50283	1.91431	0.918454	1.81706	0.899816	1.74125	1.50791	0.950188	0.518687	1.99196	2.24537	2.05336	-0.258297	1.39724	0.874007	0.907676	2.56251	0.644436
202086_at	14	1.20169	1.81464	1.91626	2.33071	0.182223	1.61997	0.591777	0.499815	1.09918	1.41186	2.07668	1.67249	0.241459	2.08855	0.0861977	1.91351	0.663196	2.09184	0.529827	0.853442	2.12707	2.15637	1.69476	1.86763	0.725388	2.46049	1.78909	1.08652	1.60719	1.71429	1.7042	1.83635	1.27076	1.6884	0.800275	1.77201	1.40653	1.4788	1.69572	2.01643	2.35561	2.07921	0.250896	1.36575	0.260145	1.01515	2.46851	1.10813
202086_at	28	1.59249	1.73237	1.92952	2.11713	0.292496	1.61756	0.845278	1.77543	0.963739	0.499111	2.11911	1.6348	0.802844	2.27013	0.0732395	1.81454	0.656859	1.7124	0.543607	1.40292	1.97302	2.08627	1.12798	2.10619	0.901658	2.35029	1.78717	1.86487	0.182085	1.63871	1.51627	1.8184	1.98273	1.73468	0.883614	1.72319	1.26548	1.1616	0.0896728	1.8382	2.14735	2.13301	0.140914	1.53856	0.817375	0.725196	2.2864	1.52146
202411_at	7	5.82358	5.88171	4.36623	4.15729	-0.534983	4.43028	3.98418	4.7406	4.57181	0.84722	5.52319	4.14444	0.326644	4.00347	-0.0223241	4.85451	2.64832	5.3074	1.01664	3.04699	4.85105	5.51204	4.80948	4.94854	2.10402	5.54579	6.08061	1.58452	3.82265	4.93442	5.9276	6.11276	5.99257	6.15986	4.3571	4.25797	4.85319	3.87767	3.18401	3.93683	6.28812	5.11064	1.50868	6.04424	1.70409	4.14327	3.61379	4.52223
202411_at	14	5.94895	6.4748	5.31062	4.93206	-1.26747	5.12408	4.2022	4.65052	5.15962	1.25019	6.15785	4.35478	1.47458	4.40207	-0.0836216	5.91978	3.62182	5.39215	2.10784	4.54173	5.48254	6.29917	4.71995	5.93675	2.4619	6.0155	6.16077	2.92376	4.37484	4.7639	6.12861	6.11072	6.52493	6.30227	4.31082	4.3599	4.96403	4.33447	5.50415	4.38908	6.66494	5.03057	1.61834	6.24757	2.54045	3.99349	5.24814	4.90197
202411_at	28	6.23928	6.7889	5.47794	5.18311	-0.366605	5.38797	4.82279	5.9997	5.95973	0.643772	6.68619	4.39339	3.51122	4.36185	-0.347131	6.70159	3.87893	5.36244	2.92624	5.04505	6.44104	6.59263	5.18133	5.82665	2.54468	6.31336	6.56414	5.10828	2.68113	4.98767	6.06633	7.54168	6.93867	6.21459	4.47894	4.39846	4.9615	3.82663	3.5011	3.17436	6.92	5.37392	2.33418	6.60056	2.61292	3.88912	5.3992	5.4601
202446_s_at	2	0.693501	1.2652	2.16623	1.4859	-0.353168	1.33906	1.67706	1.13964	1.12211	-0.0868884	1.49795	1.36935	0.893559	1.63576	0.161329	1.64645	1.2745	1.07642	0.121889	1.20325	1.34562	1.85501	1.85739	1.5238	1.38169	1.93589	1.56179	2.13769	2.06634	1.00764	0.402032	0.567806	1.34997	1.43244	1.28473	1.64232	1.33013	0.828647	1.16611	2.06755	1.50762	1.63134	0.692191	1.39021	1.09556	1.23794	1.87175	1.04737
202446_s_at	7	0.47289	1.7705	2.00569	0.914456	0.00545054	1.09368	0.917947	0.0937431	1.25349	0.0666579	1.11659	0.950054	-0.271592	1.43953	0.353728	1.91231	1.18283	0.722684	-0.825153	0.125056	1.44395	1.8916	1.58862	1.80734	0.890116	1.41386	1.33656	0.783588	1.85102	0.814427	0.259178	0.873652	0.494684	1.50898	1.03202	1.4093	1.44157	0.582142	1.63246	1.71033	1.12536	1.24635	-0.334196	1.19062	0.850112	0.835863	1.84162	0.0348064
202446_s_at	14	0.230629	1.21575	1.76331	1.13773	-0.0837074	0.918237	1.27942	-0.108546	0.826423	0.625673	1.28155	1.20818	0.561831	1.31102	-0.0205239	1.66749	0.770207	0.909616	0.0519772	0.319685	1.33139	1.85474	1.48015	1.47996	0.908166	1.79338	1.59284	1.5791	1.99707	0.876247	0.429119	0.958324	0.678982	1.40331	0.729237	1.66712	1.36724	0.860651	0.716059	1.61763	1.7634	0.884073	0.372699	1.16329	0.254687	0.757327	1.44924	0.406356
203153_at	1	1.94333	5.58943	3.67965	3.1581	1.18993	3.79856	2.12989	2.49793	1.51574	2.05619	4.09535	2.52013	2.12957	3.14622	0.604189	3.32307	2.01877	2.93367	0.75164	1.96369	5.20199	3.62945	3.84951	2.88001	1.72442	3.15797	2.41503	4.05289	3.54813	1.89131	2.48491	2.4116	2.76449	3.47301	1.65956	5.0575	3.38967	1.49909	2.27221	3.78587	4.50216	3.468	0.273209	2.88385	1.44766	1.7964	6.28766	2.4166
203153_at	2	2.03887	5.00692	3.96088	3.04988	0.591059	3.61538	2.32054	2.44387	1.94647	1.89048	4.02163	2.34428	1.56342	2.92301	0.0192443	2.87716	1.91624	2.5405	1.48894	2.32406	5.07095	3.61965	3.28717	2.83427	2.18008	3.05599	2.43143	4.34172	3.72172	2.11952	2.23113	2.02426	3.41136	3.96003	1.35704	4.83274	3.0642	1.39608	2.5057	3.33594	4.86383	3.3029	0.776672	2.63492	1.92318	2.07154	5.76069	2.05426
203153_at	7	1.73713	5.19633	3.57032	2.62427	0.0163842	3.26581	0.974255	2.58089	1.87184	2.12952	3.33817	2.01598	-0.448085	3.42907	-0.07845	3.13742	1.85259	1.98484	-0.724425	0.120214	4.64184	3.81912	3.01916	3.27088	1.53113	2.53664	1.91734	1.91885	3.28257	1.85937	2.09156	2.13087	1.19241	3.52635	1.20676	4.1211	3.18474	0.873788	3.1081	3.18201	4.54424	2.74643	-1.28068	2.0159	1.30406	1.60349	5.86854	0.537493
203153_at	14	1.75616	4.89983	3.31324	2.71504	0.493889	3.09385	1.74629	1.69352	1.04088	2.57086	3.73606	2.03524	0.12793	2.87723	0.164979	2.59406	1.10697	2.55363	0.485017	0.58878	4.88919	4.0359	2.9948	2.94377	1.57114	2.78398	2.0918	2.93057	3.00402	2.34297	2.28086	2.25235	2.2714	3.54788	1.05232	4.36917	2.88496	1.49603	1.85686	2.84597	5.19481	2.51127	0.411927	2.20738	0.0409149	1.97466	4.7194	1.29917
203153_at	28	2.48417	4.98046	3.33291	2.57932	0.599301	2.66706	1.70601	2.1098	1.86769	1.14638	3.68995	2.05426	1.12811	3.19838	0.212978	1.89062	1.21919	2.32455	0.284435	1.2003	4.5145	3.61042	1.84461	3.36087	1.87503	3.03059	1.92563	3.0802	1.7991	1.92682	1.82314	1.71995	3.58475	3.45683	1.28536	4.31825	2.19156	1.56741	-0.140401	3.53966	4.96966	3.01833	0.398434	1.95887	0.948301	0.803777	4.69804	1.90673
203595_s_at	2	0.579746	1.08181	1.67791	1.1156	0.127262	1.30948	1.2195	0.768321	0.677575	0.539913	1.4832	0.933177	0.0514088	1.16488	0.375673	0.640042	0.564642	0.698549	0.45841	0.85021	1.24336	1.37571	1.17208	0.633292	1.03636	1.38297	1.45236	1.79138	1.16176	0.920473	0.937078	1.08503	0.993657	1.50177	0.858766	1.20222	0.828001	0.755039	0.881209	1.37323	1.44929	1.64381	0.218432	1.26509	1.38447	0.878216	0.872663	0.819488
203595_s_at	7	0.581164	1.30489	1.47584	1.34263	0.356922	0.88638	0.407739	0.908169	1.29486	0.485958	0.783168	0.904378	0.293668	1.44591	0.288283	1.47997	0.747131	0.540886	-0.273467	0.337628	0.980508	1.63931	1.13902	0.95577	0.6206	0.911472	1.41359	0.535172	1.34906	0.60117	0.544573	1.13763	0.325991	1.17574	1.07636	1.0337	1.31267	0.678586	1.12833	1.81856	1.34127	1.30292	-0.883146	1.2401	0.833078	0.726842	1.02649	0.231379
203595_s_at	14	0.471724	0.920833	1.16544	1.17109	0.495125	0.907443	0.960369	1.05892	0.937876	1.38298	1.08403	1.05176	-0.0078685	0.99446	-0.0194351	0.815987	-0.112943	0.824909	0.0947139	0.28126	1.12365	1.65197	0.966671	0.953436	0.408913	1.18743	1.707	0.947909	0.834597	0.783134	1.10833	1.15932	0.571355	1.35402	0.800495	1.27338	1.01501	0.656477	0.857994	1.67008	1.51292	1.33666	0.118644	1.2195	0.469202	1.00326	0.178615	0.384325
203595_s_at	28	0.914547	1.08236	1.39066	1.26336	0.139095	0.489556	0.697284	0.84851	0.778152	0.207333	1.08393	0.886872	0.0594891	1.24325	0.582168	0.354933	0.363	0.95365	-0.0125373	0.435254	0.940663	1.20958	0.73801	0.865228	0.716886	1.30227	1.27734	1.49447	0.804716	0.942633	0.880832	1.16594	1.23689	1.42757	0.84168	1.20222	0.685972	0.845183	-0.174127	1.51796	1.37998	1.32719	0.0974331	1.01341	0.952366	0.0601509	0.373085	0.850305
204415_at	1	2.26396	0.657049	2.22509	1.5794	1.23588	0.848353	0.655418	2.30094	0.802644	0.471736	1.75994	1.67291	1.21655	1.84491	-0.0681824	1.61921	0.685256	1.94344	0.144054	1.8543	1.84952	1.82724	0.657319	2.11273	0.360747	1.24593	1.34437	1.48313	1.7173	1.31771	1.94772	2.01441	1.47439	1.71433	1.32877	2.02237	1.17035	0.922579	0.472036	0.831853	2.49805	2.16051	0.02848	1.44826	1.09961	1.05088	1.6694	1.11942
204415_at	2	2.11075	1.81178	2.29783	1.65409	1.09743	1.24395	0.688031	2.25845	0.876483	0.439737	1.94131	1.10243	1.17981	1.51579	0.0358152	1.38302	0.40646	2.20729	0.45661	0.338557	1.59446	2.21159	1.6792	1.66507	-0.0922932	1.46132	1.64406	2.17334	1.59737	1.2111	1.80305	1.38961	1.18849	1.09615	0.800619	1.79441	1.45134	0.669529	0.499683	1.61892	2.19865	2.01299	-0.599791	1.00343	0.176548	0.443398	2.14003	1.31874
204415_at	7	1.84892	0.714628	1.67896	1.79828	-0.0878135	1.02226	-0.0506044	0.954283	0.452711	0.0311097	1.3727	1.28306	0.213245	1.07802	0.0971678	-0.656166	0.154778	1.61466	-0.610216	0.464232	1.27341	1.49693	0.184278	1.22534	0.0438033	2.00368	0.949468	0.210648	1.91534	0.732077	1.10488	1.19446	0.0531008	0.950671	0.456552	1.65799	0.901755	0.294242	1.21382	1.27005	1.68462	1.96338	-0.852088	0.665449	-0.211405	0.96766	1.67683	0.36767
204415_at	14	1.74882	1.06595	1.69438	1.66936	0.257208	1.29619	-0.00848301	0.258971	0.326011	0.214071	1.27724	0.699955	0.379342	1.37603	-0.112226	0.745215	0.571316	1.39043	0.196781	1.20349	1.10265	1.73786	1.42246	1.3134	0.697189	0.988445	0.782168	0.420868	1.7397	1.12007	1.42988	0.719984	0.558416	1.05052	0.60649	1.39087	0.834355	0.702559	0.96639	1.04548	1.87497	1.7996	-0.572574	0.951003	0.239347	1.17479	1.94704	0.62026
204439_at	1	1.69773	3.66771	4.46428	3.18425	1.30973	2.27992	2.3374	3.24271	1.75463	1.67457	3.30471	1.58291	3.24487	3.09665	0.2862	2.34435	1.50563	3.08018	1.04516	2.44486	3.63319	3.19691	2.28511	2.89393	0.708959	2.58979	2.56188	3.09715	2.12088	1.90131	2.12972	2.21331	3.02392	2.599	1.50637	3.16271	2.28901	1.39356	1.62519	3.20184	3.09565	3.56996	0.550901	2.2884	1.25655	1.19593	3.32678	2.13588
204439_at	2	1.63738	2.91332	4.70439	3.12238	0.72877	2.41255	2.44308	3.13027	1.62596	1.21678	3.41362	1.57624	3.04346	2.90355	0.323358	2.52339	1.46915	2.66838	1.26379	2.96238	3.59302	3.20578	2.58003	2.99009	0.645675	2.82305	2.64922	3.07362	1.52973	2.05353	2.20037	2.27504	2.64217	2.5079	1.48809	3.06215	2.27303	1.46703	1.58028	3.17924	3.12273	3.67568	0.757983	2.33644	0.754391	1.42976	3.78341	2.29507
204439_at	7	1.82339	3.35434	4.50148	3.13365	-0.0197877	2.41529	2.04962	1.67509	1.98651	0.66686	3.63167	1.5258	0.888116	2.89538	-0.173068	2.77341	1.45896	3.12444	0.15613	1.51424	3.80773	3.54521	2.29185	3.16377	0.621014	2.65605	2.69326	1.17157	1.98481	2.09251	2.30561	2.33534	1.66261	2.62	1.5674	3.10984	2.4496	1.51135	1.71044	3.03625	3.28357	3.59764	-0.0117952	2.25874	0.70267	1.45572	3.35352	1.16046
204439_at	14	1.63201	3.132	4.70699	3.03552	0.466704	2.25219	2.43144	1.51462	1.87871	1.36174	3.55418	1.54076	0.883317	3.06573	-0.264106	2.70741	1.69402	3.18262	0.801614	2.19498	3.59184	3.47034	2.54824	2.87012	0.483593	2.79117	2.60072	2.71919	2.1705	2.15838	2.13075	2.62111	1.99117	2.57751	1.54058	3.12351	2.28098	1.80719	1.81951	3.09694	3.51221	3.43449	0.139448	2.16578	0.668294	1.53659	3.74766	1.86406
204439_at	28	2.00388	3.3315	4.67811	3.00338	0.370981	2.26158	2.54396	2.57147	2.0546	0.859228	3.44446	1.59267	1.27139	3.34642	0.141795	2.72595	1.37845	3.28521	1.34137	2.76496	3.72641	3.23114	2.38099	3.15386	0.733327	2.92915	2.66264	3.0235	-0.0714689	2.08986	1.95079	2.19393	3.1774	2.73784	1.51079	3.15479	2.37932	1.28661	0.395684	3.40488	3.4337	3.55355	0.438346	2.3781	0.797047	1.24054	3.68773	2.05927
204747_at	1	2.4993	3.02923	3.10809	3.30258	1.00695	3.10204	2.13025	2.84301	1.30586	1.64796	3.89816	2.48749	1.81677	2.44111	0.966031	3.12144	1.49879	3.48785	1.14549	2.45498	3.57518	2.80432	3.07566	2.86229	1.75043	3.08606	2.28998	1.58047	2.96385	2.46152	3.361	2.7967	2.58036	2.52757	1.24604	3.09058	2.84523	1.43389	1.92392	1.88239	2.78446	3.14734	-0.214452	3.14855	1.42917	1.98897	2.34687	2.27038
204747_at	2	2.47229	2.59612	3.57369	3.19358	0.658636	2.92691	2.32365	2.45049	1.25737	1.77811	3.49425	2.25064	1.56172	2.12477	0.932088	2.96897	1.52716	3.42672	1.46003	1.93539	3.34626	2.86075	2.3697	2.90147	1.91983	2.90041	2.35396	1.00726	2.03719	2.37348	2.94355	2.75256	2.3892	2.64141	0.897222	2.28493	2.24598	1.23359	1.17391	2.71315	2.9341	2.95269	0.156478	2.88006	0.894445	1.72263	2.6837	2.07164
204747_at	7	2.02601	2.67748	2.72423	2.59701	-0.00329258	2.63337	0.747151	0.964118	1.77615	1.73695	2.88317	1.65368	-0.367038	1.83065	0.414618	2.22945	1.53419	2.65214	0.064623	0.27443	2.50893	2.45505	2.09098	2.20172	1.67983	2.18212	1.63646	-0.231045	2.4331	1.93983	2.61705	2.37222	0.718631	2.11414	0.728533	1.81325	2.89356	0.895362	0.804148	2.93292	2.30626	2.50896	-0.821465	2.33745	0.34022	1.33811	2.27775	0.771093
204747_at	14	1.88411	2.30489	2.50686	2.48538	0.224124	2.13925	1.28952	0.108851	0.941535	2.2535	3.19982	2.01373	-0.197673	1.98416	0.380372	2.45352	0.994065	3.02032	1.32424	0.925473	2.84702	2.82081	2.16391	2.38798	1.53281	2.65838	1.65635	0.815092	2.12341	1.97606	2.32807	2.07113	1.72573	2.26377	0.756201	2.02275	2.53194	1.01473	1.79974	2.27128	2.84712	2.03329	-0.297073	2.3633	0.116821	1.44273	2.13909	1.3268
204747_at	28	2.6518	2.97592	2.54546	2.2785	0.596562	2.23831	1.62329	1.09409	1.53353	0.781993	3.10576	2.07684	0.806499	1.39304	0.141009	2.27811	1.30605	2.74713	0.933349	1.45109	2.5878	2.44941	1.58901	1.99123	1.85597	3.08431	1.73133	2.49609	0.330936	2.18036	1.96125	2.37646	2.73664	2.07379	1.03476	2.11943	2.01468	1.02665	0.364656	2.09498	2.84664	2.47997	-0.0667726	2.39439	0.312569	0.940771	1.69953	2.02613
204972_at	2	2.12375	1.78086	2.13351	1.80094	0.530114	1.33347	1.23016	1.81103	1.39154	0.282833	1.93314	1.34616	0.871438	1.8725	0.670373	1.47706	0.659759	2.10489	1.12281	0.807251	2.56359	1.75846	1.83382	1.70714	0.692364	1.48807	1.72074	0.493528	1.0348	1.84608	2.18907	2.3409	1.40115	1.96895	0.887805	1.75257	1.5427	1.04906	0.92466	0.885843	2.32564	2.17084	0.536651	1.35946	0.743363	1.12484	2.08811	1.34655
204972_at	7	1.97461	1.41673	1.87091	1.65768	-0.112183	1.32834	0.405034	1.01249	1.48186	0.444747	1.72191	1.09338	-0.384122	2.04855	0.0914296	0.506214	0.569745	2.12496	0.474232	-0.00563672	1.5952	1.36186	1.69562	1.08655	0.80036	1.44897	1.36202	-1.15556	1.13757	1.70345	2.11909	1.79054	0.49726	1.54145	0.921321	1.52927	1.39195	0.904106	0.817551	1.24869	2.38558	1.86896	0.0177163	1.35238	0.359051	1.16758	1.46762	0.329095
204972_at	14	1.7451	1.89419	2.05252	1.65325	0.00395924	1.32127	0.681436	0.921477	1.33857	0.808165	1.5583	1.01844	-0.308938	2.04052	0.118692	0.774186	0.496273	1.96736	0.602949	0.722883	1.56509	1.52247	1.55017	1.41293	0.789269	1.65661	1.36506	0.224564	1.24197	1.50608	1.88085	1.73239	0.553081	1.71623	1.08292	1.43137	1.05001	0.735642	1.26785	1.35	2.09801	1.66659	0.48321	1.41825	0.231288	1.37443	1.68136	0.73283
204972_at	28	1.82137	1.83417	1.89686	1.62159	0.0823232	1.17207	1.20931	0.396291	0.698783	-0.10849	1.7384	1.0253	0.286649	1.46841	-0.346806	0.496997	1.03529	2.11766	0.758641	1.0913	1.91849	1.75736	0.547939	1.32154	0.912699	1.90405	1.15054	1.70655	0.472402	1.75528	2.03236	2.48139	1.21823	1.64059	1.09053	1.62742	1.26515	0.655852	0.288495	0.865064	2.24359	2.18019	0.471311	1.26649	0.360734	0.701593	1.25855	1.25243
204994_at	1	1.26935	1.48951	1.94599	1.81601	0.761758	1.85366	1.29635	1.20017	1.06475	0.761316	2.00025	1.5854	0.829368	1.65367	0.119482	1.65362	0.977149	1.80399	0.337269	1.1524	1.7224	1.80837	1.9113	1.43934	1.02732	1.61546	1.45593	0.990199	1.61503	1.23152	1.73645	1.59601	1.13373	1.46087	1.1172	1.65016	1.57012	1.05476	1.22984	1.25175	1.85887	1.73789	0.391655	1.54539	1.15802	1.03628	1.86441	1.4588
204994_at	2	1.11163	1.33561	2.0057	1.68526	0.301555	1.54406	1.20812	1.05679	1.06156	0.411083	1.87029	1.45767	0.162211	1.49795	0.312079	1.59511	0.89219	1.7971	0.284733	0.74386	1.53657	1.73376	1.57866	1.23501	1.03878	1.57064	1.29224	0.695176	1.51323	1.12794	1.3488	1.59957	1.12029	1.31334	0.814456	1.34389	1.29462	0.915211	0.881877	1.41024	1.87539	1.60082	0.470252	1.26947	1.24604	1.07223	1.65883	1.25319
204994_at	7	0.779538	1.56564	1.68296	1.26354	-0.0302508	1.25387	0.352069	0.544178	1.02889	0.752514	1.50539	1.12568	-0.357163	1.3671	0.0530675	1.17294	0.808912	1.39403	-0.165051	0.0176768	1.22357	1.5572	1.27058	1.12916	0.879316	1.07768	1.15847	-0.631881	1.46522	0.875573	1.30641	1.13291	0.381413	1.28224	0.750475	1.11037	1.38757	0.797618	0.787821	1.41417	1.50957	1.37546	-0.319442	0.972948	0.765314	0.766387	1.70209	0.188706
204994_at	14	0.764871	1.27185	1.53573	1.27913	0.0533122	1.43388	0.728793	0.591144	0.783613	0.991331	1.71156	1.13283	0.0291457	1.58258	0.0692475	1.0532	0.521	1.62909	0.253992	0.292728	1.32129	1.71487	1.30085	1.19359	0.748873	1.31881	1.19708	0.390831	1.43447	1.08743	1.20269	1.22337	0.541041	1.18982	0.438793	1.09038	1.23052	0.981227	1.22937	1.26321	1.80931	1.11261	0.121052	0.991869	0.155016	0.906356	1.40588	0.790217
204994_at	28	1.19112	1.37887	1.29368	1.29384	0.15233	1.44546	1.08132	0.869643	0.78741	0.252172	1.7283	1.24333	0.168191	1.73646	-0.054176	1.3238	0.649226	1.35509	0.231314	0.959655	1.30963	1.48878	0.854214	1.04119	0.998181	1.30088	1.11804	1.24426	0.922207	1.11839	0.986868	1.35907	1.27389	1.0769	0.781284	1.16705	1.21944	0.9828	0.0513821	1.31895	1.71759	1.20862	0.221674	1.04382	0.649665	0.579519	1.12947	1.15866
205483_s_at	1	2.16227	1.62109	3.02459	2.82938	1.8633	2.31272	1.96753	2.58283	1.60947	1.25184	2.82185	2.11067	2.26329	2.70307	0.35684	2.67612	1.07725	3.17933	0.701096	2.65708	3.34457	3.40819	2.8719	2.93583	1.42262	3.02971	2.39092	0.908097	2.36605	2.4243	3.06866	3.16706	1.91745	2.90686	2.21708	3.60031	2.68424	1.64513	1.49519	1.24014	3.37773	3.82984	0.430636	2.53979	1.34013	1.74026	2.27184	2.13098
205483_s_at	2	2.29808	2.13934	3.20094	2.65196	0.904323	2.19347	2.06464	2.33605	1.60848	1.52336	2.80206	2.06556	2.1148	2.72526	0.538187	2.67577	0.982195	3.45736	0.900915	1.50243	3.26726	3.38314	2.80773	2.6721	1.04613	2.95546	2.67763	0.801832	2.28056	2.47319	2.74259	3.48515	1.77177	2.74658	1.86239	3.10042	2.71509	1.54053	0.640714	2.07355	3.2524	3.65766	0.633308	2.43586	1.13114	1.18962	2.32787	2.25534
205483_s_at	7	1.90202	1.88127	2.75158	2.46718	0.212142	1.99518	0.492092	2.08892	1.79225	1.51249	2.15286	1.64639	0.119816	2.35395	0.0988869	1.1767	0.806139	2.92334	-0.131772	0.616768	2.0776	2.83918	2.36917	1.66702	1.20699	2.71593	2.0227	-1.28993	2.22862	1.95525	2.49195	2.55917	0.645482	2.31423	1.56292	2.70949	2.41763	1.08775	0.0766048	2.47766	3.04772	3.4676	-0.277154	2.09185	0.653184	1.34965	1.98311	0.785528
205483_s_at	14	1.98726	2.19322	2.71099	2.4719	0.289594	2.00185	1.0132	1.59535	1.37232	1.79426	2.19552	1.66035	0.144562	2.47733	-0.013274	1.91946	1.13131	2.9497	0.595211	1.10597	2.51218	3.28688	2.25476	2.26382	1.15138	2.70379	1.78248	0.235895	2.13533	1.87303	2.30843	2.29124	0.786545	2.51653	1.51959	2.81103	2.33679	1.05177	1.83563	2.20131	2.83242	2.86098	0.296363	1.99988	0.218343	1.44698	2.11513	1.3967
205483_s_at	28	2.29535	2.39544	2.61583	2.37381	0.684308	2.0499	1.79025	2.04195	1.8174	0.30545	2.30953	1.72652	0.358091	2.04223	-0.53182	2.4542	1.14224	2.80534	0.271932	2.14926	2.35685	3.15694	2.23283	1.74129	1.28826	2.873	1.7438	2.33758	1.63694	2.35405	2.19506	3.1881	1.6946	2.45232	1.56986	2.79276	2.34705	1.49596	0.563158	1.11485	3.21205	3.45294	0.222778	2.00694	0.6615	1.41678	1.88615	2.02934
205569_at	1	2.25885	2.51275	5.27714	3.16415	1.11211	2.77083	2.10533	3.52089	1.66287	1.7424	2.81522	2.07469	1.98271	2.53702	0.412358	2.20897	1.38353	2.36688	0.821517	1.75475	3.79234	2.11281	2.65296	2.80735	1.56874	3.49338	2.71929	2.88007	2.86147	1.75415	2.51089	2.03935	2.24085	2.45749	1.48126	2.52636	1.98955	1.45881	2.06888	2.13781	2.2596	2.92331	-0.079621	2.0749	1.61769	0.904145	4.30801	2.62551
205569_at	2	1.5423	1.52742	4.25596	2.53384	0.753746	2.27841	1.61349	2.30027	1.63204	1.58811	1.76273	1.38496	1.43145	1.94873	0.517254	1.76027	1.21126	1.75448	0.677937	1.81426	3.12835	2.20639	1.54561	2.20025	1.08363	2.84921	2.22358	2.30557	2.38157	1.59202	1.96029	1.62928	2.0183	2.33137	1.15902	1.51614	1.57431	1.00709	2.18807	1.61527	2.45799	2.39094	0.0809972	1.75222	1.76114	0.440718	3.63498	2.13909
205569_at	7	1.02912	1.67026	4.47951	2.41413	0.14608	1.90399	0.391474	2.08959	1.81423	0.853388	1.72916	1.2951	0.85895	1.32031	0.0682263	1.88624	0.743246	1.23271	-0.166275	0.34675	2.92802	2.33224	1.17714	2.40849	0.914225	2.51142	1.97076	0.542163	2.66189	1.19635	1.29448	1.4171	0.682954	1.9608	1.09714	1.1656	2.33787	0.981279	2.3935	1.58108	1.9199	1.98377	-0.425429	1.38716	0.911794	0.842762	3.82709	0.499248
205569_at	14	0.649412	1.48218	3.9469	2.21874	0.794201	1.603	1.17262	2.34181	1.32884	1.68576	2.10994	1.44936	0.725508	1.46128	-0.323598	2.00875	0.493287	1.75404	0.444093	0.704683	2.78207	1.79447	1.05732	1.87913	0.469602	2.42342	1.75473	1.12393	1.78052	1.45001	1.25724	1.70123	0.637217	1.86051	0.956164	1.66948	1.18786	1.07321	2.10598	1.74063	2.05751	1.14708	-0.164144	1.44152	0.119705	0.921666	3.05238	0.792757
205569_at	28	1.81971	1.7538	4.07587	2.24635	0.630763	1.72141	1.34999	3.25651	1.38821	1.07371	2.19368	1.65013	0.878789	1.99878	0.0560216	1.43757	0.841996	1.19837	0.537598	1.44651	2.25559	1.85257	1.36799	2.16911	1.45095	2.56888	2.19874	2.34923	1.8035	1.52811	1.65144	1.63208	1.49908	2.00344	0.881429	1.66422	1.55147	1.6635	0.511442	1.92677	1.6722	1.88274	-0.297006	1.11451	0.452694	0.606265	3.33692	1.58381
205660_at	1	2.1857	1.42746	2.44572	2.17833	1.10069	1.95482	1.9152	2.36011	1.51801	1.02226	2.93179	2.29682	1.26312	1.79767	-0.258419	2.25746	1.43638	3.10451	-0.0784629	1.83685	2.45694	2.37654	2.16436	2.51765	1.27971	2.12278	1.87799	1.41365	2.17847	2.05337	2.5366	2.42092	1.84109	2.30959	2.09024	2.48168	1.98003	1.54888	1.51522	1.04736	2.36176	2.6574	0.500863	1.90514	1.2869	1.85617	1.68778	1.94271
205660_at	2	2.10229	1.62525	2.66253	2.04481	0.569623	1.70718	1.89357	1.87162	1.51386	1.04779	2.63631	2.17454	0.745707	2.00231	0.338974	2.08857	1.26015	2.80667	0.182022	1.63398	2.02791	2.25427	1.64848	2.34175	1.30598	2.10536	2.07872	1.2284	1.64461	2.00224	2.05576	2.06687	1.77819	2.10999	1.53289	2.01185	1.82245	1.43659	0.68273	1.67446	2.55337	2.42934	0.567139	1.8593	1.04824	1.48913	1.66725	1.64188
205660_at	7	1.6793	1.47837	1.85316	1.38343	0.0123951	1.358	0.387218	1.17134	1.31057	1.07513	1.63734	1.46772	-0.0692444	1.55039	0.13907	1.07336	0.72853	2.35798	-0.321139	0.416907	0.913662	1.81692	0.983256	1.65973	1.07689	1.42719	1.4014	-0.123491	1.44009	1.48095	1.6554	1.47075	0.608467	1.74255	1.16806	1.10248	1.30245	0.790891	0.221135	1.69136	1.747	1.87173	-0.586256	0.957486	0.30655	1.1916	1.06138	0.184549
205660_at	14	1.52365	1.73561	1.50884	1.5181	0.00345854	1.07237	0.951932	0.797799	0.9385	1.67473	1.7648	1.59713	0.456401	1.32692	-0.0714307	1.31554	0.671416	2.53266	0.146491	1.00971	0.99885	2.28401	1.00159	1.7999	1.11568	1.60885	1.26567	0.432028	1.74804	1.755	1.44369	1.29072	0.914749	1.77843	1.02771	1.11111	1.31796	0.80248	1.18232	1.29471	2.14457	1.31137	0.314031	1.23067	-0.282996	1.42022	0.569513	0.78442
205660_at	28	2.09369	1.55385	1.57778	1.39709	0.231644	0.973872	1.42823	0.882946	0.573509	0.680183	1.76021	1.56753	0.38983	1.01017	-0.168263	1.38586	0.947069	2.37147	-0.031338	1.60362	1.07974	1.71026	0.899808	1.35788	1.06416	1.41708	1.11599	2.02466	1.10758	1.75653	1.26735	1.56775	1.61647	1.57932	1.33764	1.20112	1.29222	0.981057	0.0429408	1.21206	2.06455	1.84918	0.255004	1.24208	0.211726	1.40635	0.558952	1.43233
208436_s_at	1	1.79066	0.339579	1.8048	1.50847	1.22871	1.21852	0.820281	1.60226	1.09751	0.142278	2.17921	1.46561	1.34729	1.61726	0.330571	1.30056	0.592251	2.00774	0.455864	1.30308	2.36455	2.18648	1.597	1.90844	0.873501	0.78656	1.52637	0.301735	1.20238	1.74911	2.10928	1.75994	1.54172	1.76416	1.07247	1.94482	1.21958	1.08851	0.779881	0.224445	2.18747	1.44505	0.747448	1.51068	1.23385	1.10148	1.42138	1.27107
208436_s_at	2	1.67161	1.5565	2.32891	1.3269	0.821945	1.22253	0.826638	1.43306	1.04247	0.581292	2.27324	1.35974	0.964572	1.3692	0.338312	1.89977	0.565079	2.20665	0.724121	0.0723771	2.21506	1.98158	1.64364	1.66218	0.027542	0.847569	1.77695	0.633524	0.905587	1.80482	1.83495	1.95163	1.42246	1.67736	0.790714	1.67427	1.41366	1.32497	0.29898	0.721575	1.81605	1.45256	0.35186	1.42767	0.499135	0.770339	1.69753	1.45175
208436_s_at	7	1.53084	0.834373	1.4233	1.43179	0.155404	1.09658	-0.048159	0.698383	0.848064	0.464956	1.65421	1.3689	-0.352714	1.44565	-0.177447	0.433377	0.266639	1.88884	0.0195825	-0.0804708	1.29494	1.30217	1.5737	0.71164	0.741594	1.06952	1.28902	-1.13324	0.989043	1.37453	1.86125	1.37778	0.607449	1.05091	0.372647	1.43332	0.704514	0.954118	0.228603	0.959976	1.6063	1.6833	-0.0251373	1.10251	0.107077	0.782877	0.961768	0.806997
208436_s_at	14	1.28484	1.42495	1.49177	1.23467	0.0872844	1.36205	-0.0602529	0.427452	0.928189	0.470911	1.66275	1.06186	-0.207404	1.58567	-0.16085	0.751687	0.731034	1.41809	0.631537	0.448382	1.49532	1.65113	1.54364	1.20209	0.683483	0.591026	1.05179	0.201176	0.860597	1.45059	1.07003	1.08031	0.509948	1.33626	0.786107	1.23863	0.601697	0.61653	0.830809	0.481654	1.48552	1.39581	0.233243	1.22628	0.283853	0.821247	1.40351	1.07117
208436_s_at	28	1.17647	1.17232	1.62123	1.46734	0.345451	1.46129	1.05499	0.647807	0.34119	-0.238499	1.60048	0.950421	0.00157824	0.688996	-0.380312	1.37796	0.508503	1.98288	0.374804	1.03004	1.7225	1.90827	0.891159	0.701309	0.493882	0.718573	0.826374	1.20008	0.328106	1.25795	1.1711	1.64302	1.15152	1.30713	0.494272	1.26774	1.00231	1.00762	0.184357	0.0946814	2.05918	1.38531	0.292044	1.28747	0.406871	0.919786	0.932126	1.21301
209589_s_at	1	-0.495909	0.803909	1.44223	1.06646	-0.0555461	0.00673857	0.394097	-0.299786	0.596968	-0.138406	1.70326	1.55043	1.08605	1.01354	-0.183945	0.369461	0.796871	2.78734	-0.438562	1.20366	0.460115	1.03596	0.600683	0.706401	0.400661	0.719767	1.55609	0	1.08086	1.99524	1.3615	0.684844	0.543664	1.56702	0.222481	2.0853	1.12558	0.508369	0.847452	0.590561	0.255361	0.620874	0.859025	1.70605	1.39081	0.198505	1.46292	0.729401
209589_s_at	2	0.126206	1.76063	2.00749	1.32774	-0.834906	0.628203	0.859628	0.872456	0.915776	0.0448592	1.66626	1.99185	1.04451	0.864624	0.872471	0.982792	0.67135	3.27312	-0.275472	0.685242	-0.0247947	0.933682	0.752576	1.33847	0.615009	0.605531	1.88913	-0.0762833	0.966854	1.54863	1.35578	0.970161	0.326046	1.81934	-0.147824	1.60646	1.62668	1.06134	-0.623509	1.66959	0.382858	0.977241	0.785751	2.07944	1.88792	0.503183	1.5311	0.635935
209589_s_at	7	0.369088	1.83087	1.13597	0.933491	-0.308117	0.842068	-1.17329	1.10549	0.558696	-0.544438	1.58957	1.82203	-0.528351	1.23513	0.920684	0.850101	0.7962	3.30249	-1.10911	0.64061	-0.177552	1.18888	0.731619	1.01333	0.790831	0.558876	2.0847	1.72189	0.747909	1.99524	1.85933	0.45038	-0.722003	1.44907	-0.161837	1.51175	1.33744	0.857471	0.695835	1.5877	0.33252	1.18576	0.914141	2.06174	1.91111	0.170812	0.419154	1.02812
209589_s_at	14	0.533624	2.24664	1.53772	1.59858	-2.02367	0.930656	-0.771399	0.819855	0.938941	-0.471485	1.50892	1.46404	0.860702	1.34665	0.235351	0.34193	1.24797	2.77156	0.0128168	0.523656	0.0714389	1.87024	0.574976	1.27449	0.808458	0.91762	1.96156	0.683686	1.55241	1.87791	1.18501	0.559458	-0.217359	1.27064	0.120722	1.31911	1.40392	0.758772	0.548638	1.49009	0.620025	0.297661	0.72764	2.51779	1.59116	0.966537	1.29454	1.25886
209589_s_at	28	0.29761	2.03238	0.735491	0.419012	-1.75024	0.989413	1.42104	0.534741	0.472655	-0.174753	1.89589	1.5695	0.365593	1.07761	0.799666	0.644332	0.801885	3.29066	-1.54291	1.58972	0.356267	1.4427	0.699336	0.028806	0.648369	0.579789	2.12428	1.30543	1.12643	0.646346	1.15628	0.823227	0.0853258	1.44124	-0.693975	0.972128	1.69045	0.765452	-0.607572	1.40426	1.04458	1.3153	0.799581	2.55765	1.77995	0.3517	1.12431	0.845864
212845_at	1	0.713941	1.91749	1.43436	1.40266	0.54748	2.19032	1.50703	1.36286	1.27577	1.24324	1.21383	1.71	1.36433	1.46166	-0.124239	1.98716	1.38233	1.95706	0.349677	0.782847	1.95687	1.67069	1.99351	1.47871	1.03656	2.04307	2.19178	1.91193	1.87819	1.64151	1.7305	1.64255	0.739265	1.81625	1.52794	1.38806	1.83293	1.69397	1.32221	2.77376	1.78995	2.19621	0.507643	2.15323	0.877576	0.900094	1.99174	1.73793
212845_at	2	0.610018	1.14686	1.3767	1.46334	-0.040172	1.95355	1.35697	1.60847	1.59535	-0.063466	1.33163	1.59048	0.988824	1.32657	0.125118	1.59995	1.2113	1.63005	0.390374	0.93417	1.09944	1.76257	1.75993	1.16754	1.71654	1.86153	1.39102	1.57526	1.80535	1.5377	1.34	1.05193	0.812159	1.41347	0.909941	1.02409	1.39348	1.20294	1.16376	2.25076	2.07992	2.22762	0.849657	1.78488	0.630311	1.21557	1.70289	1.05871
212845_at	7	-0.0556135	1.09819	0.972556	-0.0215161	-0.0020438	0.957075	0.0599078	-0.365172	0.507706	0.0852464	1.06696	0.895886	0.25406	0.944105	-0.0656257	1.34807	0.99445	0.405415	-0.385737	-0.278708	1.10324	1.07602	0.91124	0.682247	0.954877	0.656537	0.894051	0.0285091	0.8851	0.859143	0.508661	0.675389	-0.285963	0.937229	0.308324	0.476871	1.70574	0.603227	0.4626	0.873245	0.620664	1.21773	-0.126044	0.942658	0.358023	0.599605	1.39363	0.25992
212845_at	14	-0.197721	0.708951	0.530841	0.353828	-0.288995	0.818724	0.397869	0.168548	1.08145	0.385431	1.13563	1.22554	0.176166	0.809677	-0.0778998	0.686078	0.46595	0.97711	0.172809	-0.319325	0.497092	1.27095	0.227128	1.07384	1.09921	1.46461	0.924422	0.264374	0.955141	0.892809	0.60887	0.272787	0.271512	0.671692	0.0915443	0.61802	0.671319	0.589551	0.31194	1.11308	1.43341	0.604038	-0.057449	0.717083	-0.220044	0.864308	0.976647	0.785889
213294_at	1	0.723618	1.79494	1.72618	1.54538	0.507201	1.27456	1.35152	1.26385	0.851121	0.877378	1.61796	1.13987	1.23936	1.49972	0.388045	1.42068	1.00891	1.23074	0.243012	0.837586	1.62808	1.48633	1.47361	1.25593	0.951437	1.53071	1.18969	2.11566	1.81997	0.604211	0.904691	0.719234	1.3626	1.33072	0.797734	1.51299	1.33989	0.765236	1.1436	2.20533	1.15701	1.70916	0.239539	1.24231	0.681125	0.396898	2.1339	1.40769
213294_at	2	0.81339	1.39083	1.40788	1.55538	0.138878	1.44033	1.21786	1.16201	0.954625	0.473964	1.43463	0.981742	0.811978	1.42653	0.277431	1.15856	0.916438	0.969931	0.474815	1.3634	1.51536	1.58358	1.38396	1.25576	0.995688	1.51973	1.26179	1.95296	1.88992	0.725609	0.983192	0.85997	1.20255	1.53136	1.06256	1.36986	1.23591	0.779701	1.40024	1.68289	1.25615	1.60624	0.318251	1.19438	0.973069	0.844109	1.76443	1.19227
213294_at	7	0.787565	1.75143	1.78891	1.43001	-0.0780348	1.4177	0.972026	1.12864	1.06976	0.271281	1.45302	1.10452	0.198227	1.38473	0.124482	1.60862	0.842215	1.04509	-0.154393	0.240857	1.89177	1.92134	1.41543	1.63943	0.920672	1.55647	1.44781	0.96357	1.85057	0.941496	0.927758	0.946467	0.511465	1.52582	1.07038	1.40982	1.58399	1.0327	1.80185	1.64722	1.20494	1.73232	-0.369113	1.27439	0.844962	0.752365	2.22628	0.230099
213294_at	14	0.679658	1.21436	1.63908	1.33469	0.139939	1.39304	1.34417	1.42997	0.94951	0.8555	1.65175	1.14285	0.0910851	1.19657	-0.00816683	1.59738	0.630871	1.2205	0.189356	0.620835	1.80215	1.51987	1.35569	1.33325	0.590112	1.56701	1.35683	1.19188	1.62109	1.22922	1.10225	1.2019	0.695556	1.38282	0.99672	1.72834	1.08552	1.12465	1.03855	1.74055	1.42757	1.34814	0.0418794	1.10523	0.142228	0.843711	1.69927	0.690925
213294_at	28	1.1266	1.4279	1.55641	1.39269	0.0730767	1.213	1.07576	1.49238	1.28694	0.448168	1.68661	1.14312	0.445021	1.23451	0.374728	1.13144	0.889185	1.05057	0.537381	1.04101	1.67939	1.55161	1.38424	1.73316	1.07654	1.4388	1.35019	1.51529	1.58076	1.1954	1.16068	0.924621	1.38986	1.48926	0.985604	1.61789	1.19771	1.17509	-0.00933573	2.25979	1.34744	1.6279	0.0333743	0.951474	0.592044	0.445729	1.68086	1.07511
213797_at	1	2.77113	3.40581	3.87434	3.55035	1.39587	3.42181	2.67241	3.58179	1.24779	1.5035	3.95736	2.69317	2.71517	3.35673	0.914963	3.1535	2.05242	3.54595	0.695923	2.52894	3.87438	3.31676	3.68835	3.13281	1.9935	3.25087	3.44444	2.60246	3.08483	2.80708	3.63111	3.86826	2.81468	3.19274	2.4129	3.23502	3.49275	1.73413	2.54488	2.64026	3.35769	4.16384	0.531582	3.12365	1.8039	2.13286	3.25365	2.82645
213797_at	2	2.55283	2.5474	4.22229	3.42363	0.927717	3.09556	3.09439	2.83904	1.58554	1.57759	3.78696	2.56632	2.15019	3.41881	0.815925	3.16141	1.9905	3.26409	1.13901	2.52802	3.53795	3.59536	3.27132	3.29498	2.17733	3.30589	3.47041	2.37326	2.4998	3.03825	3.40263	3.95143	2.80647	3.52602	2.01037	2.87424	3.05006	1.36701	2.06085	2.76141	3.71628	4.08915	1.17658	2.83813	1.68674	1.9277	3.09762	2.57688
213797_at	7	2.3091	2.9932	3.72181	2.90147	-0.069233	2.93055	1.01395	2.52812	1.92661	1.77391	2.97902	2.14129	-0.238859	3.31235	0.492913	2.80921	1.89208	2.74785	0.142394	0.398603	2.04857	3.48689	2.85976	2.82477	1.82427	2.5989	2.73714	-0.0776876	2.29572	2.46189	2.78161	3.47247	1.24074	2.9262	1.71185	2.15191	3.07184	0.643279	1.66224	2.95419	3.30307	3.53375	-0.458202	2.36737	1.44536	2.21894	2.85206	0.575703
213797_at	14	2.01297	2.8392	3.42551	2.8539	0.438451	2.91532	1.66375	1.65751	1.28203	2.46345	3.36098	2.25191	0.364132	3.07147	0.121023	2.71012	1.50247	3.17051	0.591101	1.06935	3.11211	3.94057	2.75406	3.08597	1.75006	3.25663	2.92001	1.07297	2.64015	2.46587	2.90946	3.15966	2.34955	3.0072	1.9097	2.46907	2.96842	0.601901	2.54156	2.68226	4.0414	3.26251	0.962876	2.60634	0.354317	2.37701	2.24762	1.45354
213797_at	28	2.83853	3.03013	3.53453	2.93885	0.522316	2.5517	2.37267	2.48564	1.92302	0.929733	3.40035	2.22535	1.3998	2.84039	0.366563	2.14672	1.75136	3.00032	0.993773	1.84066	2.82498	3.64743	1.23917	2.85264	1.95769	3.62457	2.99293	2.95893	1.21246	2.31849	2.6397	3.89206	3.129	2.79157	2.0318	2.43599	2.70531	0.978194	0.142449	2.29295	3.66523	3.68477	0.833421	2.63919	0.982358	1.44889	2.51146	2.41994
214059_at	1	1.06058	2.44977	2.76978	1.9858	0.728674	1.90504	1.81096	2.40964	0.886467	1.69647	2.7554	1.57734	2.38738	2.14308	0.322831	2.21539	1.00701	2.31837	0.0893258	2.00279	2.71378	2.76872	2.30007	1.67252	1.22902	1.90004	2.48789	3.07489	2.6463	1.37667	1.76939	1.79943	2.32791	1.90795	1.21621	2.09997	2.00289	1.18257	1.52004	2.81923	2.14829	3.51161	0.190481	2.0995	1.22529	0.49185	2.58541	1.95828
214059_at	2	1.05006	1.97827	3.0859	2.13814	0.1256	1.96549	2.12736	2.66598	1.38347	1.06476	2.59863	1.47073	2.00265	1.93182	0.176788	1.85532	1.19322	2.16928	0.659508	1.94572	2.58234	2.91222	2.15301	1.87236	1.48054	2.18094	1.91053	3.18335	2.34383	1.52617	1.60326	1.48992	1.98806	1.865	1.14322	1.91415	1.77405	1.17671	1.53818	2.6371	2.25521	3.15397	0.546551	2.16408	0.981229	1.25905	2.28161	1.6806
214059_at	7	0.929577	2.44251	2.84735	1.75482	-0.0249502	1.81156	1.33256	1.1966	1.59123	0.936774	2.33025	1.36331	0.528564	2.14283	0.245299	2.5146	1.20382	2.01805	-0.621831	0.550459	2.86025	3.37952	2.45831	1.97729	1.16853	1.69966	1.97537	1.4835	2.38725	1.41492	1.94888	1.7642	0.957208	2.07881	1.19504	1.97023	2.55654	1.13746	1.88119	2.57428	2.26489	3.09598	-0.378308	2.04804	0.993979	0.963576	2.58709	0.629818
214059_at	14	0.972816	2.08801	2.48935	1.84155	0.205852	1.66575	1.79752	1.57022	1.13563	1.87536	2.6394	1.77952	0.413951	2.0787	-0.0950481	2.41348	0.811283	2.33018	0.377163	1.24782	2.689	3.10934	2.17731	1.94602	0.914419	2.21723	2.08167	2.466	2.10469	1.78839	1.75686	1.86542	1.2062	1.83635	1.34743	2.00526	1.48341	1.33097	1.1487	2.4402	2.66382	2.90752	0.0185698	2.13492	0.204235	1.13	2.07236	0.863671
214059_at	28	1.50483	2.12819	2.4029	1.81843	0.222145	1.48107	1.521	2.11166	1.35749	0.864915	2.54635	1.66575	0.998836	2.25765	0.232069	2.02342	0.881756	1.96731	0.333756	1.50736	2.53607	2.92274	1.75802	2.18002	1.29104	2.08882	1.971	2.98342	0.947622	1.68019	1.66397	1.42663	2.3747	1.87325	1.38451	2.06119	1.89268	0.963186	-0.125236	2.67999	2.32076	3.26662	0.229859	1.54985	0.923721	-0.182131	1.79322	1.44771
214453_s_at	1	1.21039	2.6308	2.4267	2.1896	0.80468	1.99161	1.54927	2.32442	0.92381	1.45793	2.42904	1.50101	2.01954	2.0809	0.229642	2.13875	1.22958	1.99517	0.524162	1.59849	2.30938	2.54506	2.02767	1.83707	0.898759	2.59166	1.99857	2.57784	1.92867	1.39179	1.2471	1.80366	2.17414	1.98488	1.37323	2.40733	1.5119	1.14807	1.24897	2.70229	2.17166	2.74565	0.0100527	1.84986	1.01985	1.12077	2.73867	1.86161
214453_s_at	2	1.16662	1.8483	2.54467	2.10676	0.149375	1.87864	1.67823	2.3658	1.15887	0.931754	2.45054	1.20106	1.81354	1.99509	0.062218	2.10754	1.27749	1.69496	0.69736	2.10709	2.12978	2.60552	1.94597	1.86331	0.78344	2.46666	2.18101	2.62803	2.14959	1.30534	1.22371	1.52435	2.17323	2.0632	1.29582	2.35338	1.42112	1.04553	1.64723	2.59235	2.20994	2.54507	0.461595	1.71169	1.246	1.3257	2.56642	1.66326
214453_s_at	7	1.08052	2.34934	2.57943	1.83876	0.0846929	1.78802	1.29283	2.12229	1.36793	0.53494	2.3739	1.15306	0.325699	1.9427	0.218471	2.42074	1.16732	1.73806	-0.335597	0.72129	2.39967	2.81302	1.71334	2.30594	0.829562	2.24678	1.99967	0.780461	2.04949	1.36107	1.17076	1.73369	1.03376	2.16701	1.4615	2.36044	1.68843	1.06415	1.55737	2.27305	2.35929	2.4519	-0.328869	1.7201	1.15103	1.0937	2.82634	1.0007
214453_s_at	14	1.02393	2.25074	2.43941	1.99836	0.245052	1.69946	1.583	1.9491	1.08641	1.15287	2.50515	1.31155	0.513024	1.98793	-0.102435	2.19286	1.22638	2.03985	0.462309	1.19308	2.52168	2.76677	1.91411	1.91316	0.649714	2.71639	2.11157	2.07136	1.82284	1.45823	1.3634	1.83698	1.33409	2.03456	1.37604	2.29095	1.58943	1.29501	1.29787	2.32414	2.60245	2.131	0.0280084	1.65018	0.496557	1.09583	2.52445	1.20475
214453_s_at	28	1.46986	2.26459	2.3444	1.81057	0.289087	1.66793	1.52622	2.29986	1.43043	0.718999	2.58343	1.37376	0.681428	2.41234	0.354532	2.4032	1.02287	1.66087	0.784459	1.78905	2.41592	2.51529	1.83358	2.2725	0.916015	2.46023	2.14178	2.19838	1.64268	1.59143	1.23893	1.47116	2.23138	2.04665	1.54771	2.32494	1.54445	1.34591	0.221302	2.7723	2.40756	2.51512	0.15055	1.66652	1.07989	0.863716	2.5753	1.72083
214797_s_at	1	0.996486	1.73615	1.27543	2.89924	0.748258	0.262845	0.107043	0.393448	1.03173	-1.15993	0.893668	0.704982	0.37057	1.16572	-0.848363	0.636538	0.848647	3.01846	1.44581	-0.643831	1.09984	1.79044	2.18477	1.3044	0.949469	0.73589	0.768384	1.08095	2.07068	2.6693	1.04511	0.0276152	1.24484	1.98933	0.661055	0.801494	0.337007	1.6471	0.0148791	0.160835	2.09148	1.99354	0.229853	0.577252	-0.655831	0.810719	1.85641	0.355704
214797_s_at	2	0.57735	1.48075	1.71253	1.70241	0.912317	0.210565	0.0446171	-0.0707541	0.851986	0.115989	0.688752	0.903733	0.479475	1.49181	-0.522609	0.308642	-0.088863	1.74498	1.50128	0.449253	0.363653	2.15167	1.8651	1.62709	-0.403584	0.675362	0.862665	1.85846	2.11724	2.37164	1.27764	0.0822381	1.79227	1.05457	-0.199825	0.0884723	0.571054	1.7743	-0.66737	-0.184234	1.84728	1.76984	0.333832	0.868062	0.553511	0.139294	1.94616	0.809262
214797_s_at	14	0.669001	0.955511	0.674333	2.59936	-0.656982	0.799476	-0.321378	0.798284	0.401803	0.0520491	1.06062	0.637002	-0.476886	1.44999	0.0613385	-0.0633384	-0.458443	3.14942	1.1437	0.539326	-0.0198518	2.11931	1.76085	1.38034	0.537866	0.620456	0.589492	0.524181	1.87404	2.39625	1.08622	0.450165	1.35435	1.14945	0.230725	0.486611	-0.340883	1.51342	-0.174422	-0.444653	1.91223	1.66479	0.39345	0.729553	0.0395202	0.433566	0.907465	1.0414
214797_s_at	28	0.569507	0.598214	1.52563	2.12334	-0.390005	0.168159	0.0595697	0.79399	0.949929	0.17185	0.262702	0.168821	0.454538	0.767032	-1.32496	0.105627	0.0735368	2.87956	1.59039	0.500344	-0.761789	2.45025	1.63234	1.88563	0.263869	0.653926	0.0493492	0.820224	2.11933	2.22889	1.27174	0.0684594	1.77838	1.45476	0.871147	0.0928423	0.473042	1.56994	-0.570433	-0.474918	1.74573	2.21912	0.493742	1.01454	-0.0657914	-0.300643	1.30961	0.746843
217719_at	1	-0.87225	-0.328421	-0.626908	-0.75074	-0.305804	-0.840773	-0.545279	-1.27669	-0.69526	-0.100843	-0.6712	-0.501096	0.0345455	-0.581646	0.178941	-0.946028	-0.807287	-0.872627	-0.054288	-0.664065	-0.783647	-0.708125	-0.653489	-0.845699	-0.355769	-0.668405	-0.67744	-0.633436	-0.708512	-0.864751	-1.15451	-0.835726	-0.249668	-0.875113	-0.531071	-1.09137	-0.825596	-0.748801	-0.599167	-0.603429	-0.925477	-0.83742	0.00653912	-0.863365	-0.570058	-0.718306	-0.842659	-0.683231
217719_at	2	-0.84957	-0.203631	-0.748873	-0.566193	-0.501801	-0.772899	-0.708491	-0.868523	-0.622804	-0.240779	-0.72872	-0.576653	0.222899	-0.599342	-0.0450832	-0.630816	-0.626742	-0.797129	-0.0776588	-0.435954	-0.952732	-0.778032	-0.847194	-0.748005	-0.465022	-0.77914	-0.483158	-0.600648	-0.496448	-0.888845	-0.854159	-0.799478	-0.439606	-0.865452	-0.322807	-1.11958	-0.646784	-0.557409	-0.839515	-0.632888	-0.981283	-0.754838	-0.135882	-0.720849	-0.363713	-0.455742	-0.893487	-0.708948
217719_at	14	-0.585627	-0.714809	-1.09357	-0.777554	-0.0988251	-0.88593	-0.304957	0.0489937	-0.722697	-0.365468	-0.643009	-0.329825	-0.131539	-0.624447	0.206785	-0.498922	-0.707539	-0.882516	-0.18477	-0.418664	-0.729919	-1.00168	-0.524905	-0.722178	-0.535413	-0.964478	-0.351556	-0.194451	-0.738629	-0.814506	-0.848058	-0.723222	-0.313204	-0.783299	-0.697564	-0.809944	-0.475856	-0.695112	-0.936918	-0.688764	-0.741608	-0.575064	0.0858343	-0.576274	-0.077882	-0.713145	-0.708606	-0.524042
217719_at	28	-0.488746	-0.743677	-1.23747	-0.849966	-0.0725499	-0.851909	-0.632095	-0.380532	-1.07318	0.00388246	-0.901163	-0.597923	-0.33922	-1.19418	0.158013	-0.643536	-1.4188	-0.899383	-0.131313	-0.675039	-0.866896	-1.20022	-0.566911	-0.85885	-0.616069	-1.27873	-0.491607	-0.65251	-0.0585995	-0.747787	-0.67032	-1.2552	-0.809536	-0.728397	-0.437881	-0.825608	-0.567679	0.109883	-0.0784847	-0.957964	-0.793281	-0.534873	-0.044205	-1.2364	-0.408271	-0.828884	-0.830628	-0.721154
218085_at	1	-0.0227695	1.80975	1.12719	1.53224	0.0988483	1.05251	0.665771	0.290462	0.627295	0.641625	1.65211	0.445225	0.147569	1.31616	0.218041	1.27331	1.08052	1.01124	0.20202	-0.0764253	1.22655	0.707532	2.00035	0.865577	0.893774	1.36975	1.28358	2.1991	1.67908	0.56389	0.844971	0.674551	0.452823	1.06724	1.45725	1.16918	1.41946	0.495842	1.66059	1.72099	1.0452	1.64238	0.629427	1.36191	0.854672	0.196758	1.36461	0.855863
218085_at	2	0.360761	1.19999	1.57186	1.46684	-0.587222	0.92575	1.04986	0.435819	0.958271	0.123871	1.53572	0.78154	0.14621	1.7167	0.347621	1.09545	0.994481	0.765984	-0.00137608	0.658511	0.881945	1.17267	1.45498	1.09861	1.42729	1.41968	0.974234	1.89379	2.12292	0.690901	1.03084	0.662446	0.717814	1.42205	1.18387	0.901008	1.1671	0.606891	1.45413	1.2394	1.33747	1.49828	1.1807	1.23928	1.61701	0.767619	0.808899	0.727975
218085_at	7	0.286968	1.66225	1.26827	1.0097	0.0696407	0.540425	0.242576	0.796842	0.633622	0.655937	1.15338	0.60513	-0.434281	1.60387	0.123694	1.65131	0.772863	0.281534	-0.366229	-0.125998	1.18054	1.1492	1.74607	1.30999	1.12277	1.07238	1.0581	1.50368	1.83001	0.612033	0.727386	0.554673	0.402793	1.17852	1.13074	1.02418	1.3027	0.473997	1.99517	1.19003	1.03355	1.10533	-0.079795	0.870609	1.11754	0.23907	1.30234	-0.0857012
218085_at	14	0.383196	0.841848	0.626093	1.30772	0.226754	0.282587	0.774807	0.91113	0.197507	1.12187	1.29129	0.848371	-0.546711	1.17965	0.132361	1.30842	0.332378	0.766379	0.180211	-0.187386	0.999812	1.1824	1.62156	1.27286	0.75714	1.14447	1.02781	1.2919	1.69455	1.20627	1.12248	0.844134	0.39532	1.24122	1.21548	1.03235	1.15649	0.66004	1.2505	1.03633	1.47406	0.504786	0.511658	1.11576	0.459022	0.789555	0.782952	0.47769
218400_at	1	1.65585	2.19574	2.47523	2.05063	1.01873	2.35371	1.78657	3.01022	1.2066	1.17155	2.21347	1.66752	1.60298	2.06285	0.165828	2.18656	1.46148	2.34863	0.404686	1.70054	2.5101	2.54865	1.98617	2.19544	1.14169	2.2231	2.47021	1.51762	2.34228	1.82937	1.93354	2.2386	1.76501	1.99494	1.49717	2.24901	1.5549	1.30626	1.57129	1.74732	2.1308	2.46302	0.133653	1.8832	1.24967	1.05547	2.65605	1.79363
218400_at	2	1.44356	1.84401	2.51997	1.97561	0.338608	1.77668	1.75961	2.64405	1.08067	0.514852	2.08213	1.55516	1.33863	1.94337	0.367427	1.91027	1.34979	2.21897	0.64295	1.65675	2.18289	2.52349	1.39378	1.99608	1.18886	2.03471	1.879	1.23919	1.37606	1.57133	1.49465	1.94113	1.76128	1.64271	0.999844	1.88046	1.26263	1.30127	0.985286	1.67719	2.46446	2.45346	0.529722	1.4357	0.843531	1.22934	2.76092	1.56184
218400_at	7	1.31262	1.55456	2.02715	1.71318	0.130662	1.67384	0.60865	0.949364	1.09141	0.4199	1.85225	1.06168	-0.0369341	1.75329	0.101162	1.66599	1.22821	2.02554	-0.610487	0.0596786	1.66563	2.20653	1.27274	1.66246	1.03107	1.42432	1.39907	-1.01075	1.66007	1.33965	1.27067	1.79273	0.463931	1.65611	0.987919	1.57421	1.19858	1.14294	0.776764	1.42698	1.75787	1.92417	-0.517729	1.21888	0.491504	0.70974	2.20236	0.471137
218400_at	14	1.01832	1.422	1.5546	1.4627	-0.0479876	1.34043	1.06579	0.934422	0.967552	0.935549	1.84924	1.17601	0.0617108	1.52851	-0.17638	1.5175	0.770858	1.96735	0.0634186	0.875483	1.5753	2.06319	0.922209	1.56147	1.01303	1.45358	1.64246	0.932528	1.72587	1.1382	1.01434	1.84938	0.972016	1.53147	0.862531	1.52401	0.995356	0.981679	0.995563	1.23312	2.21033	1.54815	0.207361	1.1905	0.33857	0.797955	2.34504	0.875775
218400_at	28	1.55353	1.48022	1.4715	1.28388	0.302638	1.3651	1.40948	1.4813	0.734357	0.238491	1.77861	1.26185	0.276967	1.39022	0.0589183	1.36198	0.980845	1.84655	0.00804619	1.28772	1.69739	1.86745	0.801013	1.72756	1.00847	1.4532	1.55556	1.57002	0.245283	1.24015	0.636226	1.45436	1.6128	1.21526	0.95889	1.48701	0.965271	0.829203	-0.200383	1.4295	1.8748	1.82147	-0.0343338	1.16376	0.453589	0.535405	1.97096	1.29453
218943_s_at	1	1.16172	1.46946	1.7366	1.50297	0.403128	1.5197	1.17593	1.58859	0.978202	0.713387	2.32381	1.58164	0.936362	1.48326	0.372158	1.5954	1.51256	1.70652	0.413556	1.48398	2.02294	1.63582	2.02784	1.42349	1.06146	1.65493	1.61453	2.30108	1.96506	0.695224	1.99821	1.29221	1.10578	1.75301	1.4261	1.83049	1.6694	0.777552	1.22915	2.14409	1.22025	2.37982	0.399665	1.46302	0.879547	1.1522	2.23382	1.55229
218943_s_at	2	0.949175	0.98704	1.99082	1.4381	0.14575	1.35303	1.44906	1.02157	1.14978	0.644619	1.90796	1.25723	0.653948	1.29426	0.505882	1.21087	1.5089	1.64551	0.422632	1.05949	1.59192	1.75271	1.5399	1.31008	1.23393	1.4103	1.47032	1.99417	2.07467	0.984495	1.59173	0.469117	1.01116	1.49107	1.11008	1.48877	1.44699	0.492743	1.54628	1.85546	1.18719	1.9813	0.696707	1.45859	1.2038	1.21997	1.46323	1.17601
218943_s_at	7	0.798881	1.0835	0.746855	0.998941	-0.525102	1.10198	0.228877	1.61844	1.77723	0.756492	0.965285	0.916929	-0.117052	0.97816	0.370136	1.40309	1.32259	1.00679	0.114111	-0.0737636	1.27908	1.61384	1.2045	1.33702	0.960951	0.900922	0.670765	0.536624	1.7022	0.434071	1.27012	0.618842	0.304392	1.33034	0.940272	1.07616	1.41648	0.207507	1.54039	1.34453	0.803998	1.44186	0.0362942	0.882961	0.914276	0.826946	1.62885	0.429549
218943_s_at	14	0.440766	0.708751	0.935193	0.764606	-0.0452594	0.520573	0.630782	0.966728	0.992578	1.38677	1.24617	0.904672	-0.10508	1.19279	0.122141	1.05073	0.608372	1.12823	0.341681	0.0956214	1.04842	1.58079	1.05761	0.978155	0.818507	0.731119	0.822071	1.10514	1.4112	0.860433	1.14283	0.674834	0.324827	1.38503	0.763641	1.05465	1.15734	0.403183	0.834077	1.19778	1.31358	1.16632	0.531672	1.08477	-0.108721	0.969579	0.780826	0.371587
218986_s_at	1	1.64579	1.7688	1.93138	0.800772	0.062327	1.53241	1.32588	1.38995	1.09506	0.945831	2.03959	1.44638	1.27345	1.73941	0.268573	1.46237	1.81462	1.67467	0.750828	0.889007	2.18261	1.38527	1.43273	1.14299	0.949067	1.48653	1.50642	1.99143	2.10956	1.71091	1.06847	1.50795	1.21426	1.40002	1.3022	1.83641	1.50068	1.14701	1.3294	1.92991	1.07174	1.72986	0.376059	1.53316	1.01549	0.548308	2.82021	1.76899
218986_s_at	2	1.01852	0.903011	1.60345	1.27717	-0.105935	1.29386	0.85678	1.33257	1.26225	0.117525	1.46637	1.34306	0.776009	1.77276	0.0205521	1.2412	1.55131	0.925057	0.490666	1.09103	2.07889	1.33567	1.67069	1.95259	0.996433	1.53792	1.73039	2.24234	1.95687	1.45626	0.745955	0.899337	1.39257	1.54153	1.15994	1.71984	1.31608	1.09262	1.54492	0.610308	1.35035	2.05176	0.891754	0.987087	1.09257	0.854981	2.61977	1.29427
218986_s_at	7	1.35251	1.9132	1.68792	0.973317	-0.0423043	1.25111	0.51712	0.826734	1.56902	0.25029	1.31796	1.15488	-0.046062	1.91693	-0.164993	1.80969	1.60089	1.27032	0.183324	-0.13314	1.80005	1.71198	1.87698	1.86672	0.855152	1.46105	1.26351	0.944235	2.05681	1.89086	1.4371	1.52382	0.345208	1.69727	1.12983	1.66271	1.74703	1.17264	1.53621	1.39143	1.2371	2.38044	-0.176732	1.28521	0.960323	0.032154	2.68692	0.670253
218986_s_at	14	1.29128	0.757023	0.874147	0.918109	0.240612	0.96139	1.03675	0.835612	1.42582	0.843493	1.87326	1.17623	-0.149957	1.42381	-0.543816	1.82733	0.783972	1.27721	0.732524	0.320384	1.76488	1.40634	1.75786	1.53066	1.2699	0.881584	1.85938	1.19984	1.88448	1.96626	1.1266	1.67856	0.348409	1.74415	1.07251	1.86396	1.44621	1.32481	1.50579	1.38277	1.70067	2.03078	0.264846	1.14103	0.271935	0.645563	2.19137	0.680191
218986_s_at	28	2.20507	1.14628	0.944872	1.00498	-0.285659	1.06026	0.63125	1.59609	1.16154	0.54986	1.96438	1.17428	0.181512	2.05476	-0.23214	0.704031	1.20892	1.53029	0.447277	0.562431	2.09259	0.770738	1.29156	1.9953	1.31405	1.15983	1.72529	1.49276	1.06451	1.48307	0.992312	0.863794	0.9827	1.47845	1.70144	1.6043	1.70709	1.61854	0.154291	1.4917	1.50178	1.62288	0.248991	0.895278	0.644031	0.0305595	2.48882	1.15917
219209_at	1	0.539577	2.76381	1.87446	1.82338	0.113269	1.93959	1.47598	1.11211	0.709863	0.870609	2.21385	1.0959	1.01543	1.58972	0.354024	1.49081	1.78813	1.47594	0.687102	0.902168	2.01123	1.30198	2.08299	1.23696	0.886273	2.3198	1.96634	2.48918	1.98095	1.26017	1.65963	1.15683	1.04176	1.73075	1.57553	1.85203	2.41528	1.29395	1.87278	2.60504	1.12521	2.14861	0.244202	1.60411	1.08242	0.80131	2.03126	1.63671
219209_at	2	0.62482	1.67822	1.99238	1.66305	-0.46321	1.56597	1.76496	0.92527	1.16834	-0.0279016	1.91574	1.02117	0.623617	1.6536	0.295357	1.2657	1.506	1.33317	0.856942	1.11497	1.5901	1.77672	1.76979	1.42945	1.33622	2.10304	1.67993	2.2664	2.09586	1.08011	1.41783	0.756953	0.965629	1.83794	1.17347	1.3852	2.04296	1.20691	1.71066	1.90235	1.33748	2.08723	0.643036	1.51374	1.66402	1.29165	1.51513	1.2078
219209_at	7	0.451257	2.15065	1.70804	0.946235	-0.194882	1.31359	0.65666	1.00305	1.22454	0.260979	1.57164	0.777984	-0.152187	1.55421	0.380911	1.55505	1.42381	0.723781	0.0131488	0.087087	1.54073	1.83838	1.4926	1.67617	0.925135	1.54225	1.57583	1.15474	1.76799	1.15249	1.06686	0.9704	0.363433	1.62882	0.781982	1.37277	2.02999	0.819323	1.97372	1.71463	1.17242	1.29143	-0.403877	1.22341	1.25444	0.88006	1.75497	0.159247
219209_at	14	0.423023	1.61106	1.32983	1.28035	0.0210677	1.19229	1.00197	0.298798	0.51298	1.13654	1.80254	1.02059	-0.507868	1.16354	0.0663103	1.11718	0.725032	1.10672	0.523134	0.0690383	1.28677	1.84613	1.20355	1.43315	0.732515	1.94735	1.49714	1.30056	1.65039	1.4611	1.21327	1.06589	0.604154	1.53897	0.876746	1.63301	1.88423	1.235	1.17154	1.52792	1.60224	0.994096	0.285158	1.27499	0.373277	1.27555	1.01378	0.728572
219209_at	28	1.29416	2.00117	1.06589	0.822476	0.0627423	1.09232	1.11414	0.854224	0.931429	0.222782	1.85749	0.907995	-0.112393	1.25498	0.341367	0.747049	1.14986	0.981993	0.850601	0.445279	1.38597	1.34287	0.490262	1.76706	1.24599	1.9398	1.45604	1.52541	1.0478	1.38296	1.08369	0.519868	1.3124	1.49385	1.09675	1.42685	1.32264	1.47541	-0.162795	2.26976	1.27451	1.30926	-0.325616	1.04283	0.842244	0.644114	1.38801	1.00166
219211_at	1	1.05739	2.46106	2.821	2.4441	0.48911	2.8071	2.46115	2.72364	1.68411	0.880838	2.57677	2.83321	1.28877	2.55892	0.593892	2.6088	2.09298	2.41428	0.21686	1.84382	3.83405	2.09041	2.86516	2.29146	1.57004	3.01564	3.34016	2.5879	3.03965	2.27551	1.99948	2.50353	2.16143	2.28365	1.77645	3.57461	2.98861	2.04276	2.97424	3.00233	2.31324	3.5564	0.463639	2.43497	1.5028	1.30115	3.02713	2.62516
219211_at	2	0.904985	1.55011	2.7341	2.48767	0.0784325	2.57948	2.59756	2.56265	2.04407	0.349628	2.26601	2.31486	0.92051	2.5525	0.270859	2.42513	2.0549	1.72442	0.537956	2.56587	3.41405	2.27396	1.92704	2.28409	2.07794	2.84072	2.31908	2.25447	2.41827	2.55239	1.50478	1.93409	2.15684	2.31361	1.3503	3.07817	2.99033	2.17245	2.67673	3.04014	2.63451	3.51697	0.564277	2.52473	1.14423	1.38293	2.74242	2.09059
219211_at	7	1.22489	2.05442	2.45885	1.53706	-0.143623	2.0219	1.37624	1.15036	2.31846	-0.0177771	1.95312	1.79675	-0.424434	2.06918	0.25151	2.88925	1.93238	1.22252	-0.224928	0.58462	3.43115	2.40825	1.53902	2.42959	1.23479	1.97556	2.46156	0.242039	2.70003	2.01519	1.44451	2.00584	0.743315	2.28653	1.15149	2.95098	2.73927	1.63911	2.39546	2.66706	1.9914	2.97884	-0.341667	2.61667	0.97004	1.24139	2.3887	0.947206
219211_at	14	0.852095	1.67063	2.56801	1.60604	0.13959	2.03038	1.83533	1.02457	1.85736	1.13481	2.61435	2.43073	-0.451272	2.16013	-0.0642954	2.4855	1.17236	1.96509	0.250918	1.20949	3.03142	2.65601	1.53393	2.30004	1.05438	2.69221	2.64856	1.61456	2.66342	2.50802	1.61141	2.3086	1.03969	2.11619	1.63066	3.08121	2.67706	1.33577	2.35167	2.65362	2.67374	2.42167	0.247073	2.50539	0.357161	1.15746	2.25309	1.52604
219211_at	28	1.89046	1.66896	2.30501	2.01615	-0.118066	2.03353	1.73432	1.92736	1.88925	0.546396	2.60485	2.51634	-0.21067	2.36001	0.178871	2.09034	1.20818	1.33089	0.653009	2.09726	3.22558	2.19056	1.31072	2.55706	1.85932	2.74448	2.37365	2.60269	1.40923	2.07596	1.29711	2.04275	2.3658	2.18733	1.42997	3.25359	2.51838	1.70129	0.409002	2.97754	2.11339	2.90763	0.0973222	2.30738	1.20505	0.629226	2.45069	1.81534
219352_at	1	1.62491	2.06372	1.71943	1.86146	0.491282	1.80656	2.12454	1.41599	1.71868	0.71786	1.65488	1.46861	1.19286	2.14037	0.475314	1.80652	0.90721	1.79569	0.42274	1.27672	2.11548	1.93848	2.04934	1.64572	1.07856	1.91262	2.19969	1.39073	1.43822	1.54046	2.1318	1.66173	1.295	1.89647	1.28034	2.24864	2.05439	1.8167	1.3632	1.99659	1.71181	2.32136	0.679843	1.75777	1.47374	0.842623	2.00586	1.70582
219352_at	2	1.63969	1.85864	1.59604	1.86861	-0.208181	1.85392	2.25875	1.65131	1.65748	0.146447	1.59183	1.40335	0.949284	2.02282	0.227747	1.82366	1.31432	1.73752	0.496611	1.19245	2.10696	1.95652	1.8146	1.77141	1.11993	1.94878	1.93665	1.5057	1.27781	1.42735	2.10614	1.7653	1.48165	1.81566	1.4575	2.17517	2.00703	1.7918	1.38956	2.14688	1.8671	2.48422	0.739569	1.87063	1.37069	1.20713	1.71511	1.65358
219352_at	7	1.53204	2.21061	1.75674	2.07728	-0.209182	1.91191	1.45948	1.28071	1.8941	0.0880287	1.93295	1.33668	0.210133	2.17429	0.0179505	2.11145	1.5521	1.5468	-0.211171	0.262151	2.31583	2.22539	2.05555	1.70543	1.10297	1.86503	2.11206	-0.226315	1.46015	1.78646	2.13791	1.8568	0.311236	2.12471	1.54792	2.11055	2.39704	1.96564	1.38544	2.22967	1.66464	2.46959	0.106933	1.86528	1.33065	0.915272	2.15678	0.754233
219352_at	14	1.41925	2.0437	1.39329	1.92832	0.061442	1.6429	1.93215	1.73753	1.62473	0.643369	2.12569	1.52237	-0.433106	2.0118	0.0216861	2.06193	0.907283	1.94086	0.304207	0.685237	2.06434	1.77945	1.89348	1.50681	0.956476	1.66998	1.99264	0.818944	1.34319	1.95124	1.9708	1.96311	0.329586	1.88867	1.51073	2.18821	2.22417	1.92827	1.54586	2.21775	1.85404	2.27664	0.368756	1.72219	0.484568	1.02791	1.8047	1.07542
219352_at	28	1.97726	2.25325	1.42073	1.66926	-0.172262	1.4996	1.89552	2.08834	1.73265	0.377691	2.02908	1.64646	-0.130836	1.91561	-0.117274	1.68546	1.18411	1.57306	0.667244	1.25164	2.0168	1.54409	1.6214	1.36915	1.33924	1.77783	1.93111	1.83647	1.19409	1.832	1.89351	1.63284	1.24495	1.93991	1.71329	2.17552	2.20172	2.03675	0.354843	2.14592	1.59592	2.35369	0.257745	1.28935	1.20732	0.771521	1.6841	1.5511
219684_at	1	0.928793	2.33944	1.27484	1.73946	0.325262	2.01449	1.56937	1.42334	2.00558	0.353743	1.06545	0.677538	0.527248	1.48478	0.201553	0.971462	0.792169	1.69547	-0.230586	0.229346	1.32274	0.91157	2.37931	1.26073	1.79282	1.68371	2.40498	1.94949	3.09667	1.06869	1.56716	1.37333	1.05102	1.40502	1.80055	2.95573	2.09668	1.03243	2.10803	1.25906	1.72983	1.39208	0.692977	1.90639	1.72542	0.725143	2.33076	1.29341
219684_at	2	1.1704	2.1592	1.26209	1.44388	0.0873571	1.51415	1.6957	1.84677	2.36007	-0.228694	1.44724	1.24484	0.429229	1.8507	0.108753	0.81987	1.07273	1.39972	-0.0153083	0.390566	0.998329	1.61898	1.94312	1.25045	2.08414	2.39492	1.82396	2.09092	2.99216	1.45096	1.4658	1.18264	1.18025	1.67564	1.26397	3.2838	1.73095	0.871879	1.67053	0.844492	2.23326	2.00611	0.838648	1.5339	1.88863	1.18957	1.48472	0.927049
219684_at	7	0.874434	2.13508	1.22048	1.0682	0.40884	1.02189	0.507173	0.828485	2.78957	0.0535315	1.18324	0.788808	-0.774423	2.18772	0.171631	1.47119	1.30408	0.996417	-0.367725	-0.905071	0.77851	0.700016	1.70645	1.6095	1.52367	1.54242	1.4056	0.162293	2.78961	1.09485	0.920155	1.24118	0.611829	1.00916	1.05922	2.63769	1.58671	0.968578	1.61378	1.31126	1.62721	0.853361	-1.22312	0.363491	1.41868	0.697334	1.51207	0.253552
219684_at	14	0.604828	1.50889	0.841695	1.0185	0.481706	1.13878	0.956049	0.527944	2.02085	0.989031	1.46013	1.07993	-0.37067	1.72387	-0.15523	0.375047	0.0356064	1.45927	0.0254745	-0.263334	0.71686	1.65431	1.32504	1.28791	1.43898	1.76499	1.80176	1.38454	2.45752	1.13283	1.52894	1.05775	0.399058	0.960666	1.27428	2.81841	0.968394	1.09616	1.85979	0.727621	1.63797	0.578233	0.0285989	0.906569	0.966089	1.29704	0.529459	0.357232
219684_at	28	1.6872	1.87857	1.02846	1.11157	-0.156921	0.345707	0.86292	1.29634	1.9192	0.285269	1.29009	0.579181	-0.392539	0.414386	-0.0536564	-0.0675642	0.894452	1.40936	0.0578548	-0.192264	0.95884	1.44296	-0.436204	1.33865	1.74137	1.70662	1.02428	2.03819	1.39715	1.13408	1.3823	0.95867	1.13065	1.04745	0.931219	2.85809	1.05985	1.02286	0.0904435	0.689521	0.734903	0.689818	0.165964	1.03814	1.4908	-0.204534	0.758693	1.28796
219863_at	1	1.44719	2.51182	2.50784	2.88154	0.825767	2.2019	2.27248	2.34347	1.0463	1.72478	3.15019	1.97468	1.46337	1.92615	0.472629	2.31546	1.29774	2.19594	0.243853	2.22917	2.5408	2.15165	2.36342	1.73471	1.56489	2.40534	2.44683	2.87575	2.10716	1.52585	1.91314	2.08969	1.6226	2.05897	1.62077	2.15539	2.02607	1.45209	1.90058	2.4277	2.20886	3.09641	0.346395	2.09635	1.47515	1.22169	2.37227	2.60185
219863_at	2	1.28701	1.47728	2.77446	2.7264	0.214866	1.89643	2.37677	1.77067	1.34913	1.40742	2.72566	1.7113	1.0167	1.84992	0.491468	2.13398	1.35384	1.89339	0.336714	2.38401	2.21002	2.20562	1.64225	1.79927	1.82878	2.34947	2.4078	2.62975	2.09104	1.4794	1.64787	1.31316	1.63284	1.91606	1.04838	1.6696	1.78681	1.26061	1.93723	2.15477	2.27025	2.73865	0.713709	1.92741	1.74558	1.18206	1.84644	2.12537
219863_at	7	0.870568	1.8714	1.94599	2.00988	-0.118001	1.54234	0.649273	1.8928	1.48214	1.3963	1.79566	0.819673	-0.0886986	1.40833	0.32087	2.24835	1.12913	1.27112	-0.54199	0.217409	1.91189	2.20526	1.24499	1.96963	1.31701	1.74985	1.90184	0.367369	1.82459	1.21051	0.981688	1.41305	0.243115	1.76625	0.886749	1.18659	1.95693	0.942092	2.39373	1.85354	1.80338	2.24474	-0.543037	1.4192	1.25383	0.819913	1.99538	0.610233
219863_at	14	0.753243	1.43466	1.6063	2.17484	0.145817	1.29372	1.57314	1.50532	0.549659	2.19637	2.10604	1.36141	0.226846	1.21663	-0.0788684	2.00157	0.577909	1.8486	0.128831	0.683127	1.8371	2.34586	1.38008	1.52644	1.18705	1.8285	1.87967	1.3989	1.58217	1.58266	1.19829	1.57807	0.627823	1.80316	0.594951	1.24786	1.51701	1.28289	1.56422	1.6234	2.41127	1.79493	0.500914	1.29016	0.188802	1.04684	1.28412	0.878277
219863_at	28	1.58769	1.4077	1.63677	1.83685	0.253435	1.30406	1.59928	1.65337	0.774947	0.804596	2.03382	1.46535	0.235726	1.5925	0.493585	1.73646	0.84683	1.39571	0.019726	1.37692	1.69537	1.73207	1.04366	1.91678	1.60892	1.46042	1.8009	1.82924	1.23982	1.50487	0.903535	0.946783	1.34505	1.61954	0.941012	1.44191	1.55779	1.4772	-0.243086	2.35403	2.24652	2.16212	0.451926	1.06063	0.833781	0.283363	1.10212	1.57601
221726_at	1	-0.41479	-0.380239	-0.586547	-0.424695	-0.548067	-0.277415	-0.17503	-0.814307	-0.813034	-0.204057	-0.336772	-0.678583	-0.0659531	-0.359309	0.119278	-0.557742	-0.70768	-0.683978	0.189518	-0.114381	-0.700365	-0.73208	-0.533021	-0.659149	-0.373359	-0.523967	-0.420323	-1.60016	-0.801477	-0.750663	-1.09257	-0.613102	-0.35906	-0.594543	-0.735672	-0.904729	-0.726192	-0.677639	-0.647619	-0.975401	-0.761449	-0.66011	0.16769	-0.821085	-0.45385	-0.658171	-0.75591	-0.482975
221726_at	2	-0.522786	-0.49622	-0.942775	-0.535579	-0.256142	-0.444978	-0.323793	-0.539924	-0.531151	-0.165458	-0.552373	-0.70207	-0.0637613	-0.19965	-0.06661	-0.625063	-0.37087	-0.918938	0.208174	-0.342613	-0.560943	-0.585804	-0.773404	-0.330225	-0.600779	-0.16989	-0.701718	-1.16504	-0.954623	-0.850767	-0.671457	-0.344139	-0.132751	-0.39846	-0.320478	-0.754582	-0.896968	-0.594854	-0.719731	-0.777293	-0.58068	-0.529885	0.128105	-0.663927	-0.495457	-0.434741	-0.336393	-0.492039
221726_at	14	-0.307851	-0.361535	-0.460381	-0.259872	-0.0884349	-0.181227	0.270334	-0.423679	-0.363355	-0.314187	-0.0610319	-0.215966	0.0897677	-0.187923	0.153991	-0.0333313	-0.401204	-0.422736	-0.187733	-0.0398373	-0.0547756	-0.620066	-0.222342	-0.318746	-0.375591	-0.211969	-0.163194	-0.412298	-0.432395	-0.194706	-0.0895078	-0.0864124	-0.018676	-0.237266	-0.0943583	-0.268307	-0.409182	-0.119746	-0.295706	-0.0847382	-0.410066	-0.351101	-0.0451379	-0.433967	-0.052341	-0.456965	-0.103677	-0.33291
222154_s_at	1	1.22803	1.79685	2.04928	1.79396	0.715802	1.89725	1.75395	2.13568	1.6226	1.24557	1.63861	1.58651	1.15414	1.36006	0.119943	1.97661	1.71733	1.75406	0.475225	1.11574	2.11319	1.65528	1.96407	1.54046	1.15911	2.4429	1.97837	2.44398	2.33338	1.52593	1.65608	1.91266	1.28339	2.13212	1.65178	2.42349	1.45742	1.61191	1.70353	2.44356	1.44628	1.81461	0.333629	1.70951	1.38631	1.42715	2.99226	2.0804
222154_s_at	2	1.0806	1.18386	2.41971	1.72168	0.187292	1.7541	2.15128	1.82681	1.7744	0.386542	1.58379	1.53959	0.842931	1.46824	0.213741	1.88769	1.89667	1.73965	0.450813	1.56554	1.9249	1.70637	1.63319	1.65406	1.4189	2.30744	1.97714	2.54226	2.44123	1.43804	1.72216	1.45194	1.38515	2.29899	1.30356	2.31246	1.52084	1.5191	1.55265	1.7965	1.57543	1.76118	1.00489	2.05849	2.24393	1.32821	2.16465	1.68187
222154_s_at	7	0.908785	1.37491	1.68521	1.18242	0.27814	1.58924	0.898827	2.15706	1.79398	0.354206	1.21156	1.33016	0.12253	1.41221	0.100898	2.26689	1.37449	1.41596	-0.282199	0.182491	1.88154	1.83196	1.41737	2.05191	0.764814	2.24323	1.85473	0.793469	2.14204	1.32017	1.45697	1.62403	0.650806	1.94884	1.2511	1.95053	1.39885	1.49256	2.26096	1.75915	1.20476	1.235	-0.112855	1.40024	1.62105	0.995269	2.53532	0.557908
222154_s_at	14	0.764202	1.55233	1.48011	1.35479	0.21307	1.42237	1.67991	1.9773	1.49179	1.13325	1.56804	1.3784	-0.176116	1.44639	-0.211804	1.70272	1.18307	1.47762	0.346273	0.696047	1.8084	1.92565	1.42119	1.53969	1.25378	2.3426	1.6795	1.46246	1.91629	1.75872	1.46992	1.69254	0.452959	1.85651	1.37273	2.04902	1.34688	1.77034	1.31474	1.43956	1.53148	1.01875	0.173306	1.61759	0.542077	1.39965	1.84986	1.13086
222154_s_at	28	1.47378	1.69907	1.4492	1.28142	0.0731097	1.5817	1.65698	2.36233	1.34146	0.374172	1.57864	1.37254	0.245822	1.2569	0.144759	1.49068	1.34938	1.50147	0.497019	1.31074	1.96234	1.33015	1.37205	2.09564	1.22269	2.29299	1.69416	1.69573	1.94442	1.5289	1.35553	1.35559	1.6691	1.92243	1.46634	2.13527	1.48286	2.07819	0.100488	2.2533	1.6198	1.5432	0.155907	1.59016	1.34852	1.15906	2.17259	1.60688
32088_at	1	-1.07357	0.853327	0.273745	2.30544	-0.232181	0.106768	-0.00508045	-0.548925	0.971641	0.331357	0.0170217	0.314368	-1.30279	-0.202469	0.388826	-0.748877	1.12873	0.534714	-0.952161	-1.01618	0.0658727	-0.255347	1.51107	-1.07614	0.54041	0.366051	1.65421	1.05591	-0.11816	0.515668	0.297097	-0.124555	-0.573622	0.0236231	0.697943	1.43047	1.08851	0.365063	1.28292	1.01433	-0.366508	0.918149	-0.687997	0.9767	-0.0635779	-1.99567	1.14887	0.447469
32088_at	2	-0.270556	0.174353	0.148698	2.16496	-1.20071	-0.314187	0.0478244	-0.20119	0.560777	-0.264152	0.267085	0.737025	-0.308927	0.08025	-2.21723	-0.138081	0.878163	0.0638515	-0.390477	0.283101	0.149754	2.47784	-0.816207	-0.521829	-0.193876	0.607716	0.268814	0.894942	0.525774	-0.231063	0.843429	-0.0474982	-0.362192	0.0236231	-0.232805	1.83284	0.595573	0.472969	1.0116	0.85105	0.270759	1.01708	0.0305108	0.680244	0.769453	0.108027	1.00313	0.113243
32088_at	7	-0.475088	0.826679	0.546179	2.09889	-0.550119	0.128236	-0.199358	0.448155	1.1917	-0.19671	0.297292	0.277072	-1.17341	-0.199174	0.172371	0.999119	0.928447	-0.234193	-0.774682	0.192326	0.249235	2.35205	0.0512933	-0.0101524	0.0129704	0.160343	0.938473	0.92287	-0.431401	0.0144581	0.425091	0.741032	-1.08868	0.552189	0.512363	1.68998	0.761135	-0.288402	1.50734	0.43874	-0.181226	0.531995	-0.101352	0.442617	0.282426	0.592361	1.33744	0.105361
32088_at	14	0.169933	0.371381	-1.37141	2.30401	-0.0676696	-0.0644044	-0.263209	-2.16323	1.16035	0.631203	0.163305	0.498614	-2.97493	-1.36233	0.587053	0.681869	0.955788	0.29589	-0.405465	-1.08951	-0.187408	1.53338	0.932993	0.0335227	-0.572757	0.326066	1.88324	-0.0753781	-0.158511	0.966467	1.16484	0.230568	-0.604473	0.49314	0.429532	1.18902	0.705632	0.406185	0.904456	0.563903	0.720842	0.370761	-0.712262	0.604136	-0.0333142	1.18758	0.245571	0.396633
44673_at	1	1.66063	1.03254	2.09481	2.12068	1.88017	1.8832	2.39492	2.61189	2.22086	1.05775	2.89396	2.8194	3.12462	2.32279	-0.0537452	2.15361	1.61244	3.09032	0.395349	1.9275	2.58081	3.40896	2.41569	2.15865	1.08693	2.12976	3.13493	1.56407	2.2483	2.277	2.91586	2.20988	2.06234	2.50463	2.38297	2.15829	2.10707	1.90104	1.72729	0.468056	2.64429	2.91983	0.864036	2.39123	1.45903	1.44809	2.28579	1.97645
44673_at	2	1.54931	2.09761	2.62689	2.64946	1.08842	1.81117	2.19367	2.84019	2.18951	1.02661	2.87208	2.67291	2.93348	2.28374	0.606571	2.55564	1.65878	3.17864	0.684499	1.1237	2.22049	2.91722	2.37627	2.05137	1.18812	2.11422	2.50619	1.70691	2.09751	2.10929	2.43111	2.92441	2.28253	2.08729	1.62701	1.71372	1.89609	1.98236	0.804331	1.55848	2.85981	3.10827	0.809832	2.40448	1.11063	1.42704	2.37883	1.76825
44673_at	7	1.29835	1.74132	1.83365	1.4529	0.143624	1.72491	1.43538	1.77997	1.55422	0.40344	2.40217	1.99334	1.01992	2.14317	-0.0374045	1.13087	1.53734	2.61812	-0.38971	0.72672	1.44667	2.56915	1.93876	0.830118	1.10507	1.56737	2.38108	0.988285	1.80591	1.68287	2.35497	1.98343	1.07733	1.96598	1.55272	1.44571	1.44953	1.54433	0.78544	1.51456	1.80279	2.84183	-0.284333	1.81855	0.919046	1.15064	2.05146	1.35135
44673_at	14	1.48956	1.77659	1.34541	2.09787	0.0487446	1.55196	1.80704	1.40116	1.68408	0.471781	2.47736	2.15976	1.42309	2.22502	-0.075929	1.27636	1.62898	2.69563	0.909783	1.62063	1.34281	3.14977	1.73382	1.59315	1.26827	1.66452	2.28004	1.21805	2.06772	1.69821	2.33653	1.48067	1.10977	1.91822	1.41115	1.04911	1.70259	1.34742	1.32466	1.34942	2.42184	2.35536	0.60416	2.0398	0.790093	1.06479	1.80465	1.8742
44673_at	28	1.39747	1.6505	0.965995	1.3066	0.714543	1.87606	2.60602	1.9908	1.10381	0.301553	2.13329	2.07515	1.8686	1.44424	-0.0818672	2.35164	1.43003	2.49286	0.935563	1.83062	1.67376	2.37675	1.30494	1.01573	1.00844	1.72646	1.9058	2.28633	0.771774	1.6429	1.53637	2.17902	2.25133	1.26399	1.50637	1.09381	1.50875	1.35589	1.11673	0.733041	2.45805	2.75215	0.579647	1.80753	1.01647	0.907348	1.2842	1.85741
201064_s_at	1	-0.372761	-0.921348	-0.475879	-0.635694	-0.129458	-0.572255	-0.340829	-0.412331	-0.624182	-0.208427	-0.672222	-0.591676	-0.00726803	-0.615498	-0.129494	-0.430583	-0.545337	-0.526286	-0.222113	-0.0876749	-0.764575	-0.490255	-0.543648	-0.576963	-0.225578	-0.634406	-0.461112	-0.996731	-0.502517	-0.467835	-0.964423	-0.3834	-0.144557	-0.459025	-0.851558	-0.697755	-0.885854	-0.607962	-0.756834	-0.634262	-0.307516	-0.676063	-0.0784116	-0.601197	-0.552873	-0.53784	-0.472697	-0.406481
201064_s_at	2	-0.278242	-0.829744	-0.764589	-0.624978	-0.165254	-0.441432	-0.474519	-0.225844	-0.773638	0.0466277	-0.864	-0.652604	0.0275962	-0.433008	-0.0804767	-0.49201	-0.299743	-0.546696	-0.301695	-0.124569	-0.634806	-0.441413	-0.510914	-0.543825	-0.255357	-0.438733	-0.505648	-0.93823	-0.616324	-0.599823	-1.02782	-0.231015	-0.274299	-0.266459	-0.577083	-0.541996	-0.771082	-0.240066	-0.785052	-0.412453	-0.560462	-0.472632	0.0823709	-0.59656	-0.695322	-0.297684	-0.0385021	-0.506954
201064_s_at	28	-0.333286	-0.701105	-0.604419	-0.7905	0.00243496	-0.505683	-0.214789	-0.345536	-0.821321	-0.0495913	-0.376439	-0.379354	0.0225399	-0.832466	-0.0988509	-0.113377	-0.45423	-0.588633	-0.357657	0.0141774	-0.661185	-0.615849	0.0790483	-0.76629	-0.100081	-0.69174	-0.327247	-0.411375	-0.544538	-0.655898	-0.720328	-0.299572	-0.323485	-0.310181	-0.465582	-0.382613	-0.703808	-0.0205356	-0.226439	-0.64835	-0.593365	-0.337158	-0.0586753	-0.434685	-0.383374	-0.155401	0.0544194	-0.574135
210705_s_at	1	0.777761	1.85227	1.45982	1.25499	0.116558	1.66471	1.02978	0.609257	0.22831	0.694966	2.05967	1.27977	0.516862	1.39288	0.00603168	1.41564	1.325	1.06227	0.729531	0.400381	1.55702	1.07452	2.33572	0.537669	0.391197	1.63907	2.24061	2.70168	1.98853	1.12225	1.45344	0.617047	0.663066	1.45825	0.641303	0.956538	1.28717	0.67135	1.44562	2.05109	0.703593	1.67978	0.512099	0.96286	1.21691	0.270256	2.02745	1.53299
210705_s_at	7	0.742428	1.31967	1.20751	0.386224	-0.215413	1.21803	0.128244	0.857557	0.952793	-0.0416417	1.22137	0.976893	-0.395161	1.4855	-0.348748	1.88571	1.04602	0.475483	0.358658	-0.0338816	1.3174	1.40613	1.56693	1.60083	0.669816	0.868341	1.63791	1.79448	1.56191	1.02833	0.875617	0.425075	0.097545	1.65107	0.299534	0.620066	0.915394	0.40921	1.62923	1.0195	0.667212	0.947262	-0.0290812	0.283651	1.36692	0.584595	1.787	0.0677661
210705_s_at	14	0.500246	0.990574	0.621165	0.764156	0.128906	0.921263	0.581697	0.9721	0.110423	0.693511	1.70087	1.24211	-0.339299	1.03644	0.0829278	1.17456	0.0330143	0.652997	0.824609	-0.174152	0.843434	1.46555	1.17126	1.14833	0.618174	1.3329	1.69386	1.58481	1.11662	1.58271	1.21073	0.664604	0.346858	1.65229	0.439014	1.00142	0.617435	0.940695	1.34561	1.06851	1.32931	0.76534	0.327832	0.413396	0.676412	0.642746	0.668159	0.501124
[truncated: 21 more columns]
